# Supplementary material for: Multi-omics integrated analysis identifies causal risk factors and therapeutic targets for diabetic retinopathy
Source: J Transl Med. 2025 Dec 3;23:1374. doi: 10.1186/s12967-025-07353-x (PMC12673795; doi:10.1186/s12967-025-07353-x)
Supplement: Supplementary file 1 — Supplementary material 1 [file 12967_2025_7353_MOESM1_ESM.xlsx]

## Sheet: TABLE S1
Table S1. Information of data
GWAS/GEO summary data	ID number	Resource	Build	Sample size	Data download
eQTL data
eQTLs	—	eQTLGen Consortium	HG19	Whole blood: 31,684	https://www.eqtlgen.org/cis-eqtls.html
pQTL data
pQTLs	—	UKB-PPP	HG38	Plasma proteome: 54,219	https://www.synapse.org/Synapse:syn51364943/
GWAS data
BMI	ukb-b-19953	MRC-IEU	HG19	Sample size:461,460	https://gwas.mrcieu.ac.uk/files/ukb-b-19953/ukb-b-19953.vcf.gz
smoke	GCST007327	Karlsson Linnér R et al 2019	HG38	Sample size:518,633	http://ftp.ebi.ac.uk/pub/databases/gwas/summary_statistics/GCST007001-GCST008000/GCST007327
stroke	GCST005838	Malik R et al 2018	HG19	Sample size:446,696	http://ftp.ebi.ac.uk/pub/databases/gwas/summary_statistics/GCST005001-GCST006000/GCST005838/
drink	ukb-d-20117_2	Neale lab	HG19	Sample size:360,726	https://gwas.mrcieu.ac.uk/files/ukb-d-20117_2/ukb-d-20117_2.vcf.gz
HBP	ukb-a-61	Neale Lab	HG19	Sample size:337,159	https://gwas.mrcieu.ac.uk/files/ukb-a-61/ukb-a-61.vcf.gz
CHD	GCST90132314	Aragam KG et al 2022	HG19	Sample size:1,165,690	http://ftp.ebi.ac.uk/pub/databases/gwas/summary_statistics/GCST90132001-GCST90133000/GCST90132314/
Renal insufficiency	GCST90018822	Sakaue S et al 2021	HG19	Sample size:482,858	http://ftp.ebi.ac.uk/pub/databases/gwas/summary_statistics/GCST90018001-GCST90019000/GCST90018822/
HbA1c	GCST90468072	Loya H et al 2025	HG38	Sample size:394,642	http://ftp.ebi.ac.uk/pub/databases/gwas/summary_statistics/GCST90468001-GCST90469000/GCST90468072/
GLU	GCST90265180	Schlosser P et al 2023	HG19	Sample size:4,958	http://ftp.ebi.ac.uk/pub/databases/gwas/summary_statistics/GCST90265001-GCST90266000/GCST90265180/
HDL-c	GCST90079031	Backman JD et al 2021	HG38	Sample size:378,217	http://ftp.ebi.ac.uk/pub/databases/gwas/summary_statistics/GCST90079001-GCST90080000/GCST90079031/
LDL-c	GCST90468080	Loya H et al 2025	HG38	Sample size:394,642	http://ftp.ebi.ac.uk/pub/databases/gwas/summary_statistics/GCST90468001-GCST90469000/GCST90468080/
TG	GCST90269504	Davyson E et al 2023	HG38	Sample size:88,329	http://ftp.ebi.ac.uk/pub/databases/gwas/summary_statistics/GCST90269001-GCST90270000/GCST90269504/
TC	GCST90269497	Davyson E et al 2023	HG38	Sample size:88,329	http://ftp.ebi.ac.uk/pub/databases/gwas/summary_statistics/GCST90269001-GCST90270000/GCST90269497/
CR	GCST90319636	Kiewa J et al 2023	HG38	Sample size:196,432	http://ftp.ebi.ac.uk/pub/databases/gwas/summary_statistics/GCST90319001-GCST90320000/GCST90319636/
BUN	GCST90018948	Sakaue S et al 2021	HG19	Sample size:344,052	http://ftp.ebi.ac.uk/pub/databases/gwas/summary_statistics/GCST90018001-GCST90019000/GCST90018948/
CRP	GCST005067	Prins BP et al 2017	HG19	Sample size:9,541	http://ftp.ebi.ac.uk/pub/databases/gwas/summary_statistics/GCST005001-GCST006000/GCST005067/
SBP	ukb-b-20175	MRC-IEU	HG19	Sample size:436,419	https://gwas.mrcieu.ac.uk/files/ukb-b-20175/ukb-b-20175.vcf.gz
DBP	GCST90029010	Loh PR et al 2018	HG19	Sample size:490,469	http://ftp.ebi.ac.uk/pub/databases/gwas/summary_statistics/GCST90029001-GCST90030000/GCST90029010/
GEO data	ID		Data Type
Influence of diabetic retinopathy on peripheral blood gene expression	GSE221521	Front Endocrinol (Lausanne)	Peripheral blood bulk transcriptome	Number of cases:50	Series matrix file(s): https://ftp.ncbi.nlm.nih.gov/geo/series/GSE221nnn/GSE221521/matrix/GSE221521_series_matrix.txt.gz
				Number of controls:69	platforms: https://www.ncbi.nlm.nih.gov/geo/query/acc.cgi?acc=GPL24676
Gene Expression Profile of Fibrovascular Membrane Associated with Proliferative Diabetic Retinopathy	GSE60436	Invest Ophthalmol Vis Sci	Retinal bulk transcriptome	Number of cases:3	Series matrix file(s):https://ftp.ncbi.nlm.nih.gov/geo/series/GSE60nnn/GSE60436/matrix/GSE60436_series_matrix.txt.gz
				Number of controls:6	platforms: https://www.ncbi.nlm.nih.gov/geo/query/acc.cgi?acc=GPL6884
Mitoscriptome analysis to understand the pathogenesis of Diabetic Retinopathy using tissue microarray	GSE53257	Mitochondrion	Retinal bulk transcriptome	Number of cases:6	Series matrix file(s): https://ftp.ncbi.nlm.nih.gov/geo/series/GSE53nnn/GSE53257/matrix/GSE53257_series_matrix.txt.gz
				Number of controls:5	platforms: https://www.ncbi.nlm.nih.gov/geo/query/acc.cgi?view=data&acc=GPL18056&id=18744&db=GeoDb_blob106
Vitreous of proliferative diabetic retinopathy patients	GSE191210	BMC Ophthalmol	Retinal bulk transcriptome	Number of cases:3	Series matrix file(s): https://ftp.ncbi.nlm.nih.gov/geo/series/GSE191nnn/GSE191210/matrix/GSE191210_series_matrix.txt.gz
				Number of controls:3	platforms: https://www.ncbi.nlm.nih.gov/geo/query/acc.cgi?acc=GPL23126
A single cell atlas of circulating immune cells involved in diabetic retinopathy	GSE248284	iScience	Single-cell transcriptome	Number of cases:3	Raw data: https://www.ncbi.nlm.nih.gov/geo/download/?acc=GSE248284&format=file
				Number of controls:3

## Sheet: TABLE S2
Table S2. MR Analysis Results of eQTLs and DR
outcome	exposure	method	nsnp	b	se	pval	lo_ci	up_ci	or	or_lci95	or_uci95	fdr	symbol
Diabetic retinopathy	ENSG00000137807	Inverse variance weighted	5	-0.217808	0.0896087	1.507157e-02	-0.393441	-0.0421747	0.80428	0.674731	0.958702	9.994153e-02	KIF23
Diabetic retinopathy	ENSG00000132603	Inverse variance weighted	43	-0.0700664	0.0288162	1.503684e-02	-0.126546	-0.0135866	0.932332	0.881133	0.986505	9.975377e-02	NIP7
Diabetic retinopathy	ENSG00000182858	Inverse variance weighted	14	-0.129374	0.0531976	1.501758e-02	-0.233642	-0.0251069	0.878645	0.791646	0.975206	9.966855e-02	ALG12
Diabetic retinopathy	ENSG00000074201	Inverse variance weighted	35	-0.118943	0.0246104	1.344679e-06	-0.167179	-0.0707065	0.887858	0.846048	0.931735	9.957026e-05	CLNS1A
Diabetic retinopathy	ENSG00000175768	Inverse variance weighted	30	0.0786151	0.0323078	1.496111e-02	0.0152919	0.141938	1.08179	1.01541	1.15251	9.937860e-02	TOMM5
Diabetic retinopathy	ENSG00000125170	Inverse variance weighted	37	-0.105303	0.0305917	5.770252e-04	-0.165262	-0.0453427	0.900052	0.847671	0.95567	9.914631e-03	DOK4
Diabetic retinopathy	ENSG00000128617	Inverse variance weighted	11	0.110144	0.0319951	5.763093e-04	0.0474335	0.172854	1.11644	1.04858	1.18869	9.913285e-03	OPN1SW
Diabetic retinopathy	ENSG00000246705	Inverse variance weighted	14	0.378495	0.0782825	1.331536e-06	0.225061	0.531929	1.46009	1.2524	1.70221	9.906884e-05	H2AJ
Diabetic retinopathy	ENSG00000108309	Inverse variance weighted	38	-0.0832777	0.0341951	1.487649e-02	-0.1503	-0.0162554	0.920096	0.86045	0.983876	9.898070e-02	RUNDC3A
Diabetic retinopathy	ENSG00000182173	Inverse variance weighted	22	0.150484	0.035823	2.659974e-05	0.0802714	0.220698	1.1624	1.08358	1.24695	9.895358e-04	TSEN54
Diabetic retinopathy	ENSG00000256604	Inverse variance weighted	36	0.0872326	0.0358091	1.484880e-02	0.0170468	0.157418	1.09115	1.01719	1.17049	9.888601e-02	NA
Diabetic retinopathy	ENSG00000165731	Inverse variance weighted	11	-0.24539	0.100721	1.483709e-02	-0.442804	-0.0479767	0.782399	0.642233	0.953156	9.885035e-02	RET
Diabetic retinopathy	ENSG00000146729	Inverse variance weighted	29	-0.102998	0.0422673	1.481647e-02	-0.185842	-0.0201545	0.902128	0.830404	0.980047	9.875529e-02	NIPSNAP2
Diabetic retinopathy	ENSG00000188959	Inverse variance weighted	24	-0.0944097	0.0387421	1.481470e-02	-0.170344	-0.0184752	0.90991	0.843375	0.981694	9.875529e-02	C9orf152
Diabetic retinopathy	ENSG00000265399	Inverse variance weighted	19	0.0445757	0.0182866	1.478478e-02	0.00873386	0.0804175	1.04558	1.00877	1.08374	9.862862e-02	NA
Diabetic retinopathy	ENSG00000106588	Inverse variance weighted	26	0.129045	0.0529288	1.476563e-02	0.025304	0.232785	1.13774	1.02563	1.26211	9.858549e-02	PSMA2
Diabetic retinopathy	ENSG00000117155	Inverse variance weighted	19	-0.141248	0.057934	1.476530e-02	-0.254799	-0.0276974	0.868274	0.775073	0.972683	9.858549e-02	SSX2IP
Diabetic retinopathy	ENSG00000116685	Inverse variance weighted	55	0.0331088	0.00961065	5.710440e-04	0.0142719	0.0519457	1.03366	1.01437	1.05332	9.843881e-03	KIAA2013
Diabetic retinopathy	ENSG00000130167	Inverse variance weighted	16	0.149907	0.0435178	5.716415e-04	0.064612	0.235202	1.16173	1.06675	1.26516	9.843881e-03	TSPAN16
Diabetic retinopathy	ENSG00000166821	Inverse variance weighted	24	0.130208	0.0377976	5.713327e-04	0.0561246	0.204291	1.13907	1.05773	1.22666	9.843881e-03	PEX11A
Diabetic retinopathy	ENSG00000215306	Inverse variance weighted	13	0.111349	0.0264958	2.639656e-05	0.0594172	0.163281	1.11778	1.06122	1.17737	9.843323e-04	NA
Diabetic retinopathy	ENSG00000160447	Inverse variance weighted	32	0.0593579	0.0243344	1.471749e-02	0.0116624	0.107053	1.06115	1.01173	1.11299	9.839081e-02	PKN3
Diabetic retinopathy	ENSG00000175105	Inverse variance weighted	18	-0.144564	0.0343936	2.631437e-05	-0.211975	-0.0771524	0.8654	0.808985	0.925749	9.836262e-04	ZNF654
Diabetic retinopathy	ENSG00000185651	Inverse variance weighted	39	-0.0725237	0.0172531	2.628064e-05	-0.10634	-0.0387076	0.930044	0.899119	0.962032	9.836262e-04	UBE2L3
Diabetic retinopathy	ENSG00000170017	Inverse variance weighted	88	-0.0347345	0.0142355	1.468760e-02	-0.0626361	-0.00683292	0.965862	0.939285	0.99319	9.823318e-02	ALCAM
Diabetic retinopathy	ENSG00000108578	Inverse variance weighted	69	0.0723575	0.0296527	1.468051e-02	0.0142382	0.130477	1.07504	1.01434	1.13937	9.822805e-02	BLMH
Diabetic retinopathy	ENSG00000204791	Inverse variance weighted	6	0.102305	0.0419144	1.465402e-02	0.0201532	0.184458	1.10772	1.02036	1.20257	9.813520e-02	NA
Diabetic retinopathy	ENSG00000105379	Inverse variance weighted	30	0.0897973	0.0367829	1.463554e-02	0.0177027	0.161892	1.09395	1.01786	1.17573	9.805372e-02	ETFB
Diabetic retinopathy	ENSG00000240057	Inverse variance weighted	13	-0.118818	0.0282528	2.604639e-05	-0.174194	-0.0634426	0.887969	0.840134	0.938528	9.783126e-04	NA
Diabetic retinopathy	ENSG00000133048	Inverse variance weighted	59	0.0779966	0.0161199	1.308129e-06	0.0464015	0.109592	1.08112	1.04749	1.11582	9.779519e-05	CHI3L1
Diabetic retinopathy	ENSG00000110514	Inverse variance weighted	35	-0.11826	0.0281132	2.592900e-05	-0.173362	-0.0631579	0.888465	0.840833	0.938795	9.762615e-04	MADD
Diabetic retinopathy	ENSG00000115457	Inverse variance weighted	20	-0.0774467	0.0316945	1.454421e-02	-0.139568	-0.0153254	0.925476	0.869734	0.984792	9.752583e-02	IGFBP2
Diabetic retinopathy	ENSG00000106665	Inverse variance weighted	16	0.14971	0.0612617	1.453414e-02	0.0296374	0.269783	1.1615	1.03008	1.30968	9.750038e-02	CLIP2
Diabetic retinopathy	ENSG00000001461	Inverse variance weighted	34	-0.0930668	0.0380603	1.447537e-02	-0.167665	-0.0184686	0.911133	0.845637	0.981701	9.718997e-02	NIPAL3
Diabetic retinopathy	ENSG00000167383	Inverse variance weighted	3	0.486	0.198738	1.446787e-02	0.0964737	0.875526	1.6258	1.10128	2.40014	9.718997e-02	NA
Diabetic retinopathy	ENSG00000237181	Inverse variance weighted	9	0.177884	0.0727249	1.444595e-02	0.0353428	0.320424	1.19469	1.03597	1.37771	9.712618e-02	PRKAR1B-AS1
Diabetic retinopathy	ENSG00000198912	Inverse variance weighted	39	0.050356	0.02058	1.441113e-02	0.0100193	0.0906927	1.05165	1.01007	1.09493	9.696803e-02	C1orf174
Diabetic retinopathy	ENSG00000181215	Inverse variance weighted	4	0.255889	0.104549	1.438313e-02	0.0509729	0.460805	1.29161	1.05229	1.58535	9.686345e-02	C4orf50
Diabetic retinopathy	ENSG00000108264	Inverse variance weighted	41	0.0630129	0.0257392	1.435973e-02	0.0125642	0.113462	1.06504	1.01264	1.12015	9.674774e-02	NA
Diabetic retinopathy	ENSG00000164306	Inverse variance weighted	10	-0.110872	0.0452679	1.431564e-02	-0.199597	-0.022147	0.895053	0.819061	0.978096	9.649250e-02	PRIMPOL
Diabetic retinopathy	ENSG00000225434	Inverse variance weighted	22	-0.0577863	0.0235867	1.428734e-02	-0.104016	-0.0115564	0.943852	0.901211	0.98851	9.638533e-02	LINC01504
Diabetic retinopathy	ENSG00000189091	Inverse variance weighted	25	0.267218	0.0495809	7.063877e-08	0.17004	0.364397	1.30633	1.18535	1.43965	9.635376e-06	SF3B3
Diabetic retinopathy	ENSG00000123179	Inverse variance weighted	105	-0.0481519	0.0114356	2.545855e-05	-0.0705657	-0.0257381	0.952989	0.931866	0.97459	9.632127e-04	EBPL
Diabetic retinopathy	ENSG00000067141	Inverse variance weighted	64	0.0495415	0.0202167	1.426476e-02	0.00991681	0.0891662	1.05079	1.00997	1.09326	9.627474e-02	NEO1
Diabetic retinopathy	ENSG00000138942	Inverse variance weighted	79	0.0336316	0.0137235	1.425964e-02	0.00673352	0.0605297	1.0342	1.00676	1.0624	9.627474e-02	RNF185
Diabetic retinopathy	ENSG00000111885	Inverse variance weighted	66	-0.0790873	0.0229125	5.570411e-04	-0.123996	-0.0341788	0.923959	0.883384	0.966399	9.624432e-03	MAN1A1
Diabetic retinopathy	ENSG00000060762	Inverse variance weighted	67	-0.0502932	0.0205176	1.423735e-02	-0.0905078	-0.0100786	0.950951	0.913467	0.989972	9.618958e-02	MPC1
Diabetic retinopathy	ENSG00000167202	Inverse variance weighted	40	-0.0803813	0.0327932	1.423977e-02	-0.144656	-0.0161066	0.922764	0.86532	0.984022	9.618958e-02	TBC1D2B
Diabetic retinopathy	ENSG00000105258	Inverse variance weighted	10	0.0927568	0.0378276	1.420281e-02	0.0186147	0.166899	1.09719	1.01879	1.18163	9.602337e-02	POLR2I
Diabetic retinopathy	ENSG00000106624	Inverse variance weighted	26	0.0972188	0.0396451	1.419742e-02	0.0195145	0.174923	1.1021	1.01971	1.19115	9.602337e-02	AEBP1
Diabetic retinopathy	ENSG00000110104	Inverse variance weighted	18	0.213833	0.0619294	5.546979e-04	0.0924512	0.335214	1.23842	1.09686	1.39824	9.594608e-03	CCDC86
Diabetic retinopathy	ENSG00000113318	Inverse variance weighted	105	0.0335882	0.00972759	5.546308e-04	0.0145222	0.0526543	1.03416	1.01463	1.05407	9.594608e-03	MSH3
Diabetic retinopathy	ENSG00000038002	Inverse variance weighted	146	-0.0253713	0.0103342	1.408503e-02	-0.0456263	-0.00511633	0.974948	0.955399	0.994897	9.530993e-02	AGA
Diabetic retinopathy	ENSG00000161677	Inverse variance weighted	15	0.244283	0.0706967	5.495549e-04	0.105717	0.382848	1.27671	1.11151	1.46646	9.526843e-03	JOSD2
Diabetic retinopathy	ENSG00000125827	Inverse variance weighted	53	-0.0821805	0.0195022	2.509910e-05	-0.120405	-0.0439561	0.921106	0.886562	0.956996	9.519293e-04	TMX4
Diabetic retinopathy	ENSG00000267123	Inverse variance weighted	15	0.0483488	0.0196874	1.405614e-02	0.00976152	0.0869362	1.04954	1.00981	1.09083	9.515581e-02	SCAT1
Diabetic retinopathy	ENSG00000140030	Inverse variance weighted	45	-0.126836	0.0300945	2.502420e-05	-0.185821	-0.0678505	0.880878	0.830422	0.9344	9.514091e-04	GPR65
Diabetic retinopathy	ENSG00000141219	Inverse variance weighted	37	0.151934	0.0360489	2.501376e-05	0.0812785	0.22259	1.16408	1.08467	1.24931	9.514091e-04	C17orf80
Diabetic retinopathy	ENSG00000165029	Inverse variance weighted	42	0.100699	0.0409976	1.404059e-02	0.020344	0.181055	1.10594	1.02055	1.19848	9.509199e-02	ABCA1
Diabetic retinopathy	ENSG00000183955	Inverse variance weighted	41	0.0406742	0.0165393	1.392274e-02	0.00825723	0.0730911	1.04151	1.00829	1.07583	9.445836e-02	KMT5A
Diabetic retinopathy	ENSG00000256417	Inverse variance weighted	13	0.101807	0.0294332	5.423300e-04	0.0441182	0.159496	1.10717	1.04511	1.17292	9.433145e-03	NA
Diabetic retinopathy	ENSG00000186687	Inverse variance weighted	19	0.135151	0.0548962	1.381876e-02	0.0275546	0.242748	1.14471	1.02794	1.27475	9.383481e-02	LYRM7
Diabetic retinopathy	ENSG00000244071	Inverse variance weighted	7	-0.158957	0.0645572	1.380626e-02	-0.285489	-0.0324248	0.853033	0.751647	0.968095	9.379089e-02	RPL9P33
Diabetic retinopathy	ENSG00000176268	Inverse variance weighted	25	0.0764407	0.0220876	5.385977e-04	0.0331489	0.119732	1.07944	1.0337	1.1272	9.378717e-03	NA
Diabetic retinopathy	ENSG00000152256	Inverse variance weighted	48	0.0662328	0.0268947	1.379050e-02	0.0135193	0.118946	1.06848	1.01361	1.12631	9.372477e-02	PDK1
Diabetic retinopathy	ENSG00000028137	Inverse variance weighted	14	-0.128183	0.0520198	1.373479e-02	-0.230142	-0.0262245	0.879692	0.794421	0.974116	9.347180e-02	TNFRSF1B
Diabetic retinopathy	ENSG00000116885	Inverse variance weighted	5	-0.256068	0.103925	1.374126e-02	-0.459762	-0.052374	0.774089	0.631434	0.948974	9.347180e-02	OSCP1
Diabetic retinopathy	ENSG00000136840	Inverse variance weighted	22	-0.110465	0.0448263	1.372822e-02	-0.198325	-0.0226058	0.895417	0.820103	0.977648	9.347180e-02	ST6GALNAC4
Diabetic retinopathy	ENSG00000176209	Inverse variance weighted	76	0.0377109	0.0153043	1.373685e-02	0.00771447	0.0677074	1.03843	1.00774	1.07005	9.347180e-02	SMIM19
Diabetic retinopathy	ENSG00000100578	Inverse variance weighted	9	-0.291753	0.0691314	2.440188e-05	-0.42725	-0.156255	0.746953	0.6523	0.855341	9.346040e-04	KIAA0586
Diabetic retinopathy	ENSG00000124107	Inverse variance weighted	16	0.127871	0.051857	1.366921e-02	0.0262314	0.229511	1.13641	1.02658	1.25798	9.318553e-02	SLPI
Diabetic retinopathy	ENSG00000131378	Inverse variance weighted	43	-0.0861634	0.0349344	1.364656e-02	-0.154635	-0.017692	0.917444	0.856728	0.982464	9.315365e-02	RFTN1
Diabetic retinopathy	ENSG00000166394	Inverse variance weighted	63	0.0455041	0.0184477	1.363827e-02	0.00934657	0.0816616	1.04656	1.00939	1.08509	9.314309e-02	CYB5R2
Diabetic retinopathy	ENSG00000172403	Inverse variance weighted	16	0.13282	0.053843	1.363262e-02	0.0272877	0.238352	1.14204	1.02766	1.26916	9.314309e-02	SYNPO2
Diabetic retinopathy	ENSG00000176834	Inverse variance weighted	60	0.0575142	0.0233169	1.363902e-02	0.0118131	0.103215	1.0592	1.01188	1.10873	9.314309e-02	VSIG10
Diabetic retinopathy	ENSG00000198843	Inverse variance weighted	18	0.0797776	0.0323376	1.362434e-02	0.0163958	0.143159	1.08305	1.01653	1.15391	9.314309e-02	SELENOT
Diabetic retinopathy	ENSG00000175106	Inverse variance weighted	12	-0.163267	0.0661692	1.360902e-02	-0.292959	-0.0335756	0.849364	0.746053	0.966982	9.310176e-02	TVP23C
Diabetic retinopathy	ENSG00000025772	Inverse variance weighted	97	0.0311843	0.0126345	1.357962e-02	0.00642078	0.0559479	1.03168	1.00644	1.05754	9.298240e-02	TOMM34
Diabetic retinopathy	ENSG00000235878	Inverse variance weighted	19	-0.051343	0.0207981	1.356274e-02	-0.0921073	-0.0105788	0.949953	0.912007	0.989477	9.294506e-02	NA
Diabetic retinopathy	ENSG00000070047	Inverse variance weighted	9	0.160705	0.0650744	1.352802e-02	0.0331592	0.288251	1.17434	1.03372	1.33409	9.275933e-02	PHRF1
Diabetic retinopathy	ENSG00000083223	Inverse variance weighted	12	-0.191431	0.0775157	1.352704e-02	-0.343362	-0.0395007	0.825776	0.709381	0.961269	9.275933e-02	TUT7
Diabetic retinopathy	ENSG00000204308	Inverse variance weighted	16	1.0245	0.414858	1.352914e-02	0.211382	1.83763	2.78571	1.23538	6.28161	9.275933e-02	RNF5
Diabetic retinopathy	ENSG00000261903	Inverse variance weighted	16	0.0593835	0.0240435	1.351727e-02	0.0122584	0.106509	1.06118	1.01233	1.11239	9.275933e-02	NA
Diabetic retinopathy	ENSG00000156735	Inverse variance weighted	10	-0.244796	0.0706661	5.319702e-04	-0.383301	-0.10629	0.782864	0.681607	0.899164	9.273695e-03	BAG4
Diabetic retinopathy	ENSG00000175538	Inverse variance weighted	20	-0.151802	0.0438157	5.311152e-04	-0.23768	-0.065923	0.859159	0.788455	0.936203	9.269182e-03	KCNE3
Diabetic retinopathy	ENSG00000241134	Inverse variance weighted	41	-0.0912237	0.0216023	2.412138e-05	-0.133564	-0.0488831	0.912814	0.874971	0.952292	9.261418e-04	NA
Diabetic retinopathy	ENSG00000163219	Inverse variance weighted	21	-0.113032	0.0457019	1.338963e-02	-0.202607	-0.0234558	0.893123	0.816599	0.976817	9.208705e-02	ARHGAP25
Diabetic retinopathy	ENSG00000095383	Inverse variance weighted	35	0.0796255	0.0321748	1.333191e-02	0.0165629	0.142688	1.08288	1.0167	1.15337	9.177123e-02	TBC1D2
Diabetic retinopathy	ENSG00000050820	Inverse variance weighted	11	-0.11487	0.0464072	1.331403e-02	-0.205828	-0.0239116	0.891482	0.813973	0.976372	9.169668e-02	BCAR1
Diabetic retinopathy	ENSG00000081237	Inverse variance weighted	6	0.269925	0.109051	1.331518e-02	0.0561857	0.483664	1.30987	1.05779	1.62201	9.169668e-02	PTPRC
Diabetic retinopathy	ENSG00000269243	Inverse variance weighted	10	-0.0575726	0.0232582	1.330977e-02	-0.103159	-0.0119866	0.944053	0.901984	0.988085	9.169668e-02	NA
Diabetic retinopathy	ENSG00000204305	Inverse variance weighted	41	-1.23812	0.357036	5.247787e-04	-1.93791	-0.538331	0.289929	0.144005	0.583722	9.168887e-03	AGER
Diabetic retinopathy	ENSG00000163513	Inverse variance weighted	21	-0.136073	0.0392344	5.239491e-04	-0.212972	-0.0591734	0.872779	0.808179	0.942543	9.164689e-03	TGFBR2
Diabetic retinopathy	ENSG00000107593	Inverse variance weighted	15	0.101288	0.0409089	1.328845e-02	0.0211067	0.18147	1.1066	1.02133	1.19898	9.163433e-02	PKD2L1
Diabetic retinopathy	ENSG00000174442	Inverse variance weighted	7	-0.259632	0.104844	1.327266e-02	-0.465125	-0.0541379	0.771336	0.628057	0.947301	9.156848e-02	ZWILCH
Diabetic retinopathy	ENSG00000261584	Inverse variance weighted	77	0.159006	0.0270547	4.173110e-09	0.105978	0.212033	1.17234	1.1118	1.23619	9.139699e-07	NA
Diabetic retinopathy	ENSG00000065526	Inverse variance weighted	7	-0.284694	0.0820529	5.211575e-04	-0.445518	-0.12387	0.752244	0.640493	0.883494	9.136414e-03	SPEN
Diabetic retinopathy	ENSG00000082269	Inverse variance weighted	20	0.10963	0.0442452	1.322001e-02	0.0229096	0.196351	1.11587	1.02317	1.21695	9.130134e-02	FAM135A
Diabetic retinopathy	ENSG00000213185	Inverse variance weighted	9	-0.193873	0.0782466	1.322255e-02	-0.347236	-0.0405097	0.823762	0.706638	0.9603	9.130134e-02	FAM24B
Diabetic retinopathy	ENSG00000136100	Inverse variance weighted	31	-0.186898	0.0538396	5.177851e-04	-0.292423	-0.0813722	0.829528	0.746452	0.921851	9.127997e-03	VPS36
Diabetic retinopathy	ENSG00000159692	Inverse variance weighted	61	0.0768564	0.0221476	5.200904e-04	0.0334471	0.120266	1.07989	1.03401	1.1278	9.127997e-03	CTBP1
Diabetic retinopathy	ENSG00000178078	Inverse variance weighted	5	-0.373292	0.107561	5.194680e-04	-0.584112	-0.162472	0.688464	0.557601	0.85004	9.127997e-03	STAP2
Diabetic retinopathy	ENSG00000243302	Inverse variance weighted	38	0.0329936	0.0133135	1.320494e-02	0.006899	0.0590881	1.03354	1.00692	1.06087	9.126078e-02	NA
Diabetic retinopathy	ENSG00000213759	Inverse variance weighted	31	-0.0930368	0.0220109	2.369858e-05	-0.136178	-0.0498954	0.91116	0.872687	0.951329	9.124919e-04	UGT2B11
Diabetic retinopathy	ENSG00000069345	Inverse variance weighted	3	0.649652	0.262113	1.319272e-02	0.135912	1.16339	1.91487	1.14558	3.20077	9.121693e-02	DNAJA2
Diabetic retinopathy	ENSG00000267067	Inverse variance weighted	10	0.114409	0.0461571	1.318660e-02	0.0239412	0.204877	1.12121	1.02423	1.22737	9.121516e-02	NA
Diabetic retinopathy	ENSG00000119541	Inverse variance weighted	5	-0.264037	0.106498	1.316533e-02	-0.472773	-0.0553007	0.767945	0.623272	0.946201	9.110853e-02	VPS4B
Diabetic retinopathy	ENSG00000255142	Inverse variance weighted	59	0.0441341	0.0104374	2.353172e-05	0.0236767	0.0645915	1.04512	1.02396	1.06672	9.102444e-04	NA
Diabetic retinopathy	ENSG00000130332	Inverse variance weighted	48	-0.0567617	0.0163438	5.147230e-04	-0.0887957	-0.0247278	0.944819	0.915033	0.975575	9.095389e-03	LSM7
Diabetic retinopathy	ENSG00000158773	Inverse variance weighted	83	-0.0638225	0.0183709	5.125671e-04	-0.0998295	-0.0278154	0.938172	0.904992	0.972568	9.067599e-03	USF1
Diabetic retinopathy	ENSG00000074657	Inverse variance weighted	23	0.0758084	0.0305518	1.309011e-02	0.0159269	0.13569	1.07876	1.01605	1.14533	9.066868e-02	ZNF532
Diabetic retinopathy	ENSG00000105383	Inverse variance weighted	33	0.129545	0.0306192	2.328086e-05	0.0695316	0.189559	1.13831	1.07201	1.20872	9.045066e-04	CD33
Diabetic retinopathy	ENSG00000226314	Inverse variance weighted	39	0.392631	0.0928113	2.332522e-05	0.210721	0.574541	1.48087	1.23457	1.77632	9.045066e-04	ZKSCAN8P1
Diabetic retinopathy	ENSG00000253394	Inverse variance weighted	8	0.117794	0.0338954	5.104579e-04	0.0513586	0.184229	1.12501	1.0527	1.20229	9.040569e-03	NA
Diabetic retinopathy	ENSG00000116106	Inverse variance weighted	68	0.0602803	0.0173437	5.096405e-04	0.0262867	0.0942739	1.06213	1.02664	1.09886	9.036384e-03	EPHA4
Diabetic retinopathy	ENSG00000237879	Inverse variance weighted	10	0.0832033	0.0335071	1.302249e-02	0.0175294	0.148877	1.08676	1.01768	1.16053	9.028072e-02	LINC00398
Diabetic retinopathy	ENSG00000255423	Inverse variance weighted	33	0.0787131	0.0316922	1.300349e-02	0.0165964	0.14083	1.08189	1.01673	1.15123	9.018925e-02	EBLN2
Diabetic retinopathy	ENSG00000125871	Inverse variance weighted	61	-0.0513409	0.0147681	5.080401e-04	-0.0802863	-0.0223955	0.949955	0.922852	0.977853	9.018291e-03	MGME1
Diabetic retinopathy	ENSG00000170448	Inverse variance weighted	214	0.0315235	0.00744842	2.313803e-05	0.0169246	0.0461224	1.03203	1.01707	1.0472	9.017454e-04	NFXL1
Diabetic retinopathy	ENSG00000233223	Inverse variance weighted	42	0.0294343	0.0118463	1.296710e-02	0.00621544	0.0526531	1.02987	1.00623	1.05406	9.005564e-02	MPDU1-AS1
Diabetic retinopathy	ENSG00000248099	Inverse variance weighted	37	0.0595301	0.0239619	1.297841e-02	0.0125647	0.106495	1.06134	1.01264	1.11237	9.005564e-02	INSL3
Diabetic retinopathy	ENSG00000261355	Inverse variance weighted	19	0.0497452	0.0200233	1.297844e-02	0.0104994	0.0889909	1.051	1.01055	1.09307	9.005564e-02	NA
Diabetic retinopathy	ENSG00000198722	Inverse variance weighted	6	0.262282	0.105533	1.294358e-02	0.0554382	0.469126	1.29989	1.057	1.5986	8.997437e-02	UNC13B
Diabetic retinopathy	ENSG00000262147	Inverse variance weighted	7	-0.0998517	0.0401738	1.293729e-02	-0.178592	-0.021111	0.904972	0.836447	0.97911	8.997084e-02	NA
Diabetic retinopathy	ENSG00000065000	Inverse variance weighted	12	0.152408	0.0438245	5.057765e-04	0.0665115	0.238304	1.16463	1.06877	1.26909	8.988371e-03	AP3D1
Diabetic retinopathy	ENSG00000236935	Inverse variance weighted	93	0.0404676	0.00748872	6.523945e-08	0.0257897	0.0551455	1.0413	1.02613	1.05669	8.977641e-06	LOC102723878
Diabetic retinopathy	ENSG00000136738	Inverse variance weighted	26	0.104562	0.0420491	1.289516e-02	0.0221452	0.186978	1.11022	1.02239	1.2056	8.971803e-02	STAM
Diabetic retinopathy	ENSG00000166819	Inverse variance weighted	6	0.257125	0.103397	1.289092e-02	0.0544663	0.459783	1.29321	1.05598	1.58373	8.971803e-02	PLIN1
Diabetic retinopathy	ENSG00000268734	Inverse variance weighted	17	-0.0476133	0.0191445	1.288059e-02	-0.0851365	-0.0100902	0.953502	0.918387	0.989961	8.969986e-02	NA
Diabetic retinopathy	ENSG00000006607	Inverse variance weighted	56	-0.152849	0.0259831	4.037801e-09	-0.203776	-0.101922	0.858259	0.815645	0.9031	8.969686e-07	FARP2
Diabetic retinopathy	ENSG00000147526	Inverse variance weighted	58	-0.0801855	0.0230462	5.026560e-04	-0.125356	-0.035015	0.922945	0.882183	0.965591	8.943135e-03	TACC1
Diabetic retinopathy	ENSG00000019485	Inverse variance weighted	10	0.338127	0.0971723	5.020432e-04	0.147669	0.528585	1.40232	1.15913	1.69653	8.942464e-03	PRDM11
Diabetic retinopathy	ENSG00000197852	Inverse variance weighted	41	-0.0977093	0.0280713	5.000011e-04	-0.152729	-0.0426896	0.906913	0.858362	0.958209	8.926541e-03	INKA2
Diabetic retinopathy	ENSG00000145949	Inverse variance weighted	39	0.0438402	0.0176122	1.280321e-02	0.00932031	0.0783601	1.04482	1.00936	1.08151	8.923799e-02	MYLK4
Diabetic retinopathy	ENSG00000215424	Inverse variance weighted	24	-0.0834678	0.0335306	1.279947e-02	-0.149188	-0.0177478	0.919921	0.861407	0.982409	8.923799e-02	MCM3AP-AS1
Diabetic retinopathy	ENSG00000232093	Inverse variance weighted	9	0.0806195	0.0323868	1.280050e-02	0.0171414	0.144098	1.08396	1.01729	1.155	8.923799e-02	NA
Diabetic retinopathy	ENSG00000116288	Inverse variance weighted	57	0.0926703	0.0266172	4.984417e-04	0.0405006	0.14484	1.0971	1.04133	1.15585	8.916010e-03	PARK7
Diabetic retinopathy	ENSG00000136261	Inverse variance weighted	14	0.193579	0.0777382	1.276934e-02	0.041212	0.345946	1.21359	1.04207	1.41333	8.912171e-02	BZW2
Diabetic retinopathy	ENSG00000159339	Inverse variance weighted	54	0.0453897	0.0182181	1.272201e-02	0.00968217	0.0810972	1.04644	1.00973	1.08448	8.887121e-02	PADI4
Diabetic retinopathy	ENSG00000254812	Inverse variance weighted	19	-0.0527948	0.0211864	1.270543e-02	-0.09432	-0.0112695	0.948575	0.909991	0.988794	8.879528e-02	LOC105375798
Diabetic retinopathy	ENSG00000174307	Inverse variance weighted	4	-0.358942	0.144026	1.269511e-02	-0.641233	-0.0766519	0.698415	0.526643	0.926212	8.876300e-02	PHLDA3
Diabetic retinopathy	ENSG00000146278	Inverse variance weighted	51	0.0711031	0.0285252	1.267960e-02	0.0151938	0.127013	1.07369	1.01531	1.13543	8.873434e-02	PNRC1
Diabetic retinopathy	ENSG00000009413	Inverse variance weighted	9	0.240263	0.0963611	1.265399e-02	0.0513953	0.429131	1.27158	1.05274	1.53592	8.863577e-02	REV3L
Diabetic retinopathy	ENSG00000081087	Inverse variance weighted	21	-0.0835916	0.0335257	1.265411e-02	-0.149302	-0.0178812	0.919807	0.861309	0.982278	8.863577e-02	OSTM1
Diabetic retinopathy	ENSG00000101608	Inverse variance weighted	18	-0.100528	0.0403121	1.264038e-02	-0.17954	-0.0215163	0.90436	0.835655	0.978714	8.863577e-02	MYL12A
Diabetic retinopathy	ENSG00000128165	Inverse variance weighted	14	0.169399	0.0679394	1.265303e-02	0.0362381	0.302561	1.18459	1.0369	1.35332	8.863577e-02	ADM2
Diabetic retinopathy	ENSG00000144218	Inverse variance weighted	49	-0.0538336	0.0215894	1.264845e-02	-0.0961489	-0.0115183	0.94759	0.908329	0.988548	8.863577e-02	AFF3
Diabetic retinopathy	ENSG00000008516	Inverse variance weighted	52	0.0482531	0.0193438	1.261329e-02	0.0103393	0.0861669	1.04944	1.01039	1.08999	8.854926e-02	MMP25
Diabetic retinopathy	ENSG00000117395	Inverse variance weighted	21	0.0942762	0.0377893	1.260339e-02	0.0202091	0.168343	1.09886	1.02041	1.18334	8.854926e-02	EBNA1BP2
Diabetic retinopathy	ENSG00000054219	Inverse variance weighted	108	0.0369093	0.0147933	1.259548e-02	0.00791449	0.065904	1.0376	1.00795	1.06812	8.854421e-02	LY75
Diabetic retinopathy	ENSG00000179639	Inverse variance weighted	51	-0.0663628	0.0265968	1.259066e-02	-0.118493	-0.0142331	0.935791	0.888258	0.985868	8.854421e-02	FCER1A
Diabetic retinopathy	ENSG00000198673	Inverse variance weighted	100	-0.0526919	0.0211157	1.258205e-02	-0.0940787	-0.0113051	0.948672	0.910211	0.988759	8.852978e-02	TAFA2
Diabetic retinopathy	ENSG00000211936	Inverse variance weighted	17	-0.0325614	0.013044	1.255070e-02	-0.0581277	-0.00699512	0.967963	0.943529	0.993029	8.838918e-02	NA
Diabetic retinopathy	ENSG00000149577	Inverse variance weighted	163	0.0216257	0.00866172	1.253534e-02	0.00464878	0.0386027	1.02186	1.00466	1.03936	8.832102e-02	SIDT2
Diabetic retinopathy	ENSG00000112297	Inverse variance weighted	22	-0.133576	0.0383338	4.929645e-04	-0.208711	-0.0584419	0.874961	0.81163	0.943233	8.831334e-03	CRYBG1
Diabetic retinopathy	ENSG00000197927	Inverse variance weighted	40	-0.0733745	0.0173145	2.257708e-05	-0.107311	-0.0394381	0.929253	0.898246	0.961329	8.820943e-04	NBEAP2
Diabetic retinopathy	ENSG00000169641	Inverse variance weighted	34	0.165299	0.0340046	1.167450e-06	0.0986502	0.231948	1.17975	1.10368	1.26105	8.812547e-05	LUZP1
Diabetic retinopathy	ENSG00000152229	Inverse variance weighted	26	0.105741	0.0423327	1.249498e-02	0.0227686	0.188713	1.11153	1.02303	1.20769	8.807655e-02	PSTPIP2
Diabetic retinopathy	ENSG00000159202	Inverse variance weighted	72	-0.0738716	0.0295707	1.248478e-02	-0.13183	-0.0159131	0.928791	0.87649	0.984213	8.804456e-02	UBE2Z
Diabetic retinopathy	ENSG00000170638	Inverse variance weighted	68	0.0951207	0.0161544	3.903825e-09	0.0634581	0.126783	1.09979	1.06551	1.13517	8.797751e-07	TRABD
Diabetic retinopathy	ENSG00000205853	Inverse variance weighted	21	-0.15457	0.0364618	2.242764e-05	-0.226035	-0.0831052	0.856783	0.79769	0.920254	8.784630e-04	RFPL3S
Diabetic retinopathy	ENSG00000170074	Inverse variance weighted	45	-0.0310219	0.0124121	1.244262e-02	-0.0553495	-0.00669427	0.969454	0.946154	0.993328	8.783940e-02	FAM153A
Diabetic retinopathy	ENSG00000158321	Inverse variance weighted	77	-0.0595621	0.0238261	1.242390e-02	-0.106261	-0.012863	0.942177	0.89919	0.987219	8.777452e-02	AUTS2
Diabetic retinopathy	ENSG00000108278	Inverse variance weighted	19	0.162085	0.046489	4.893483e-04	0.0709664	0.253203	1.17596	1.07355	1.28814	8.776662e-03	NA
Diabetic retinopathy	ENSG00000135709	Inverse variance weighted	65	0.0458571	0.018342	1.241538e-02	0.00990676	0.0818075	1.04692	1.00996	1.08525	8.775417e-02	KIAA0513
Diabetic retinopathy	ENSG00000111877	Inverse variance weighted	23	0.157072	0.0450414	4.879690e-04	0.0687907	0.245353	1.17008	1.07121	1.27807	8.762031e-03	MCM9
Diabetic retinopathy	ENSG00000124767	Inverse variance weighted	51	0.0886436	0.0254126	4.863222e-04	0.038835	0.138452	1.09269	1.0396	1.14849	8.742556e-03	GLO1
Diabetic retinopathy	ENSG00000255529	Inverse variance weighted	21	0.228457	0.046969	1.150393e-06	0.136398	0.320516	1.25666	1.14614	1.37784	8.726149e-05	POLR2M
Diabetic retinopathy	ENSG00000197013	Inverse variance weighted	122	-0.0177625	0.00709762	1.232868e-02	-0.0316738	-0.00385113	0.982394	0.968823	0.996156	8.722065e-02	ZNF429
Diabetic retinopathy	ENSG00000257365	Inverse variance weighted	63	-0.0401738	0.0160485	1.230511e-02	-0.0716288	-0.00871869	0.960623	0.930876	0.991319	8.717286e-02	FNTB
Diabetic retinopathy	ENSG00000259652	Inverse variance weighted	87	-0.0619653	0.00975573	2.129793e-10	-0.0810865	-0.042844	0.939916	0.922114	0.958061	8.715336e-08	NA
Diabetic retinopathy	ENSG00000007545	Inverse variance weighted	12	0.120472	0.0481168	1.228868e-02	0.0261633	0.214781	1.12803	1.02651	1.23959	8.710819e-02	CRAMP1
Diabetic retinopathy	ENSG00000112149	Inverse variance weighted	21	0.0908355	0.0362806	1.229038e-02	0.0197256	0.161945	1.09509	1.01992	1.1758	8.710819e-02	CD83
Diabetic retinopathy	ENSG00000218809	Inverse variance weighted	17	0.0717436	0.0286522	1.228163e-02	0.0155853	0.127902	1.07438	1.01571	1.13644	8.710819e-02	NA
Diabetic retinopathy	ENSG00000218227	Inverse variance weighted	17	0.0916715	0.0262682	4.833429e-04	0.0401857	0.143157	1.096	1.041	1.15391	8.709133e-03	RPL19P9
Diabetic retinopathy	ENSG00000169230	Inverse variance weighted	33	-0.0427948	0.0122613	4.826047e-04	-0.0668269	-0.0187626	0.958108	0.935357	0.981412	8.705920e-03	PRELID1
Diabetic retinopathy	ENSG00000108375	Inverse variance weighted	5	-0.473838	0.135723	4.808404e-04	-0.739855	-0.207821	0.622608	0.477183	0.812353	8.704126e-03	RNF43
Diabetic retinopathy	ENSG00000120539	Inverse variance weighted	118	0.0408926	0.0117116	4.800717e-04	0.0179379	0.0638473	1.04174	1.0181	1.06593	8.704126e-03	MASTL
Diabetic retinopathy	ENSG00000152465	Inverse variance weighted	63	0.0498536	0.0142795	4.807231e-04	0.0218658	0.0778414	1.05112	1.02211	1.08095	8.704126e-03	NMT2
Diabetic retinopathy	ENSG00000159140	Inverse variance weighted	9	0.289441	0.082907	4.809483e-04	0.126943	0.451939	1.33568	1.13535	1.57136	8.704126e-03	SON
Diabetic retinopathy	ENSG00000214135	Inverse variance weighted	16	-0.0944689	0.0270638	4.819251e-04	-0.147514	-0.041424	0.909856	0.86285	0.959422	8.704126e-03	NA
Diabetic retinopathy	ENSG00000258521	Inverse variance weighted	5	0.120681	0.0481661	1.222733e-02	0.0262753	0.215086	1.12826	1.02662	1.23997	8.685929e-02	NA
Diabetic retinopathy	ENSG00000117481	Inverse variance weighted	110	-0.027933	0.0111476	1.221928e-02	-0.0497822	-0.00608375	0.972454	0.951437	0.993935	8.684180e-02	NSUN4
Diabetic retinopathy	ENSG00000050730	Inverse variance weighted	12	0.228316	0.0910931	1.219645e-02	0.0497741	0.406859	1.25648	1.05103	1.50209	8.671913e-02	TNIP3
Diabetic retinopathy	ENSG00000118402	Inverse variance weighted	34	-0.101483	0.0404842	1.218511e-02	-0.180832	-0.0221342	0.903496	0.834575	0.978109	8.671785e-02	ELOVL4
Diabetic retinopathy	ENSG00000257261	Inverse variance weighted	47	0.0335461	0.0133818	1.218135e-02	0.00731779	0.0597744	1.03412	1.00734	1.0616	8.671785e-02	NA
Diabetic retinopathy	ENSG00000174749	Inverse variance weighted	55	0.109759	0.0225545	1.136515e-06	0.0655523	0.153966	1.11601	1.06775	1.16645	8.663139e-05	FAM241A
Diabetic retinopathy	ENSG00000104695	Inverse variance weighted	26	0.0696886	0.027774	1.210290e-02	0.0152515	0.124126	1.07217	1.01537	1.13216	8.650241e-02	PPP2CB
Diabetic retinopathy	ENSG00000135457	Inverse variance weighted	42	-0.0610141	0.0243238	1.212741e-02	-0.108689	-0.0133395	0.94081	0.89701	0.986749	8.650241e-02	TFCP2
Diabetic retinopathy	ENSG00000148459	Inverse variance weighted	57	-0.0618512	0.0246581	1.212939e-02	-0.110181	-0.0135214	0.940023	0.895672	0.98657	8.650241e-02	PDSS1
Diabetic retinopathy	ENSG00000168890	Inverse variance weighted	12	-0.195254	0.0778168	1.210232e-02	-0.347775	-0.0427328	0.822626	0.706258	0.958167	8.650241e-02	TMEM150A
Diabetic retinopathy	ENSG00000169914	Inverse variance weighted	24	-0.117273	0.0467282	1.208393e-02	-0.20886	-0.0256857	0.889342	0.811509	0.974641	8.650241e-02	OTUD3
Diabetic retinopathy	ENSG00000170921	Inverse variance weighted	60	-0.051687	0.0206044	1.212312e-02	-0.0920717	-0.0113024	0.949626	0.91204	0.988761	8.650241e-02	TANC2
Diabetic retinopathy	ENSG00000196458	Inverse variance weighted	81	-0.0501279	0.0199851	1.213286e-02	-0.0892988	-0.010957	0.951108	0.914572	0.989103	8.650241e-02	ZNF605
Diabetic retinopathy	ENSG00000197860	Inverse variance weighted	58	0.0528778	0.0210761	1.211103e-02	0.0115685	0.094187	1.0543	1.01164	1.09877	8.650241e-02	SGTB
Diabetic retinopathy	ENSG00000232546	Inverse variance weighted	18	-0.0551896	0.0220042	1.213689e-02	-0.0983179	-0.0120614	0.946306	0.906361	0.988011	8.650241e-02	NA
Diabetic retinopathy	ENSG00000255717	Inverse variance weighted	14	-0.119151	0.0475063	1.213815e-02	-0.212263	-0.0260383	0.887674	0.808752	0.974298	8.650241e-02	SNHG1
Diabetic retinopathy	ENSG00000204525	Inverse variance weighted	165	0.210513	0.0602216	4.729288e-04	0.0924787	0.328547	1.23431	1.09689	1.38895	8.611292e-03	HLA-C
Diabetic retinopathy	ENSG00000103254	Inverse variance weighted	18	0.0995669	0.0396394	1.201117e-02	0.0218737	0.17726	1.10469	1.02211	1.19394	8.611048e-02	ANTKMT
Diabetic retinopathy	ENSG00000238005	Inverse variance weighted	27	-0.065791	0.0261914	1.200730e-02	-0.117126	-0.0144558	0.936327	0.889473	0.985648	8.611048e-02	LNCATV
Diabetic retinopathy	ENSG00000222365	Inverse variance weighted	46	-0.0734426	0.0135671	6.188068e-08	-0.100034	-0.0468511	0.929189	0.904806	0.954229	8.591470e-06	SNORD12B
Diabetic retinopathy	ENSG00000138658	Inverse variance weighted	50	0.0751539	0.0214909	4.705185e-04	0.0330316	0.117276	1.07805	1.03358	1.12443	8.587515e-03	ZGRF1
Diabetic retinopathy	ENSG00000182993	Inverse variance weighted	16	-0.192153	0.0549472	4.704418e-04	-0.29985	-0.0844564	0.825181	0.74093	0.919012	8.587515e-03	C12orf60
Diabetic retinopathy	ENSG00000155393	Inverse variance weighted	89	0.0555974	0.0158945	4.689165e-04	0.0244443	0.0867505	1.05717	1.02475	1.09062	8.578414e-03	HEATR3
Diabetic retinopathy	ENSG00000168016	Inverse variance weighted	25	0.0921911	0.0366733	1.194219e-02	0.0203114	0.164071	1.09657	1.02052	1.1783	8.569503e-02	TRANK1
Diabetic retinopathy	ENSG00000175305	Inverse variance weighted	7	0.750371	0.110899	1.321517e-11	0.533009	0.967732	2.11778	1.70405	2.63197	8.562332e-09	CCNE2
Diabetic retinopathy	ENSG00000115364	Inverse variance weighted	37	0.0724492	0.0288144	1.192561e-02	0.0159729	0.128925	1.07514	1.0161	1.13761	8.561551e-02	MRPL19
Diabetic retinopathy	ENSG00000130635	Inverse variance weighted	3	-0.298811	0.118837	1.192150e-02	-0.531731	-0.0658903	0.7417	0.587587	0.936234	8.561551e-02	COL5A1
Diabetic retinopathy	ENSG00000114054	Inverse variance weighted	115	0.0355697	0.0141448	1.191420e-02	0.00784579	0.0632935	1.03621	1.00788	1.06534	8.561268e-02	PCCB
Diabetic retinopathy	ENSG00000171649	Inverse variance weighted	20	-0.120127	0.0477618	1.189929e-02	-0.21374	-0.0265134	0.886808	0.807558	0.973835	8.554509e-02	ZIK1
Diabetic retinopathy	ENSG00000171916	Inverse variance weighted	89	0.0329776	0.00776608	2.172683e-05	0.0177561	0.0481991	1.03353	1.01791	1.04938	8.553220e-04	LGALS9C
Diabetic retinopathy	ENSG00000244879	Inverse variance weighted	108	0.0479391	0.0112886	2.169706e-05	0.0258134	0.0700648	1.04911	1.02615	1.07258	8.553220e-04	NA
Diabetic retinopathy	ENSG00000206503	Inverse variance weighted	60	-0.274289	0.0783841	4.664974e-04	-0.427922	-0.120656	0.760112	0.651862	0.886339	8.544211e-03	HLA-A
Diabetic retinopathy	ENSG00000146109	Inverse variance weighted	41	-0.405991	0.0955648	2.153690e-05	-0.593298	-0.218684	0.666316	0.552502	0.803576	8.543336e-04	ABT1
Diabetic retinopathy	ENSG00000243628	Inverse variance weighted	62	0.0468353	0.0110243	2.153210e-05	0.0252277	0.0684428	1.04795	1.02555	1.07084	8.543336e-04	NA
Diabetic retinopathy	ENSG00000115524	Inverse variance weighted	13	0.323679	0.076167	2.141626e-05	0.174391	0.472966	1.3822	1.19052	1.60475	8.539047e-04	SF3B1
Diabetic retinopathy	ENSG00000260145	Inverse variance weighted	14	-0.0600998	0.0238824	1.185284e-02	-0.106909	-0.0132904	0.941671	0.898607	0.986797	8.528999e-02	NA
Diabetic retinopathy	ENSG00000068912	Inverse variance weighted	5	-0.749053	0.138293	6.080235e-08	-1.02011	-0.477999	0.472814	0.360556	0.620023	8.517807e-06	ERLEC1
Diabetic retinopathy	ENSG00000239704	Inverse variance weighted	34	-0.0816802	0.032443	1.181388e-02	-0.145268	-0.018092	0.921567	0.86479	0.982071	8.504900e-02	CDRT4
Diabetic retinopathy	ENSG00000137731	Inverse variance weighted	24	0.187804	0.0536362	4.627640e-04	0.0826766	0.292931	1.2066	1.08619	1.34035	8.485825e-03	FXYD2
Diabetic retinopathy	ENSG00000227039	Inverse variance weighted	81	-0.0347572	0.00992528	4.619779e-04	-0.0542108	-0.0153037	0.96584	0.947232	0.984813	8.481413e-03	ITGB2-AS1
Diabetic retinopathy	ENSG00000103257	Inverse variance weighted	45	-0.0733653	0.0291143	1.173857e-02	-0.130429	-0.0163013	0.929261	0.877719	0.983831	8.456734e-02	SLC7A5
Diabetic retinopathy	ENSG00000115129	Inverse variance weighted	90	0.041156	0.0163329	1.174154e-02	0.00914348	0.0731686	1.04201	1.00919	1.07591	8.456734e-02	TP53I3
Diabetic retinopathy	ENSG00000254454	Inverse variance weighted	10	0.153887	0.0439268	4.596078e-04	0.0677902	0.239983	1.16636	1.07014	1.27123	8.447873e-03	NA
Diabetic retinopathy	ENSG00000250251	Inverse variance weighted	10	-0.0807334	0.0320189	1.168774e-02	-0.14349	-0.0179765	0.92244	0.866329	0.982184	8.429700e-02	PKD1P6
Diabetic retinopathy	ENSG00000254353	Inverse variance weighted	19	0.0369895	0.0146676	1.167376e-02	0.00824106	0.0657379	1.03768	1.00828	1.06795	8.423526e-02	NA
Diabetic retinopathy	ENSG00000249762	Inverse variance weighted	7	-0.128818	0.0367564	4.572470e-04	-0.20086	-0.056775	0.879134	0.818027	0.944807	8.414426e-03	NA
Diabetic retinopathy	ENSG00000096996	Inverse variance weighted	61	0.0414411	0.0164225	1.162149e-02	0.00925298	0.0736291	1.04231	1.0093	1.07641	8.389704e-02	IL12RB1
Diabetic retinopathy	ENSG00000131196	Inverse variance weighted	31	0.0880678	0.0348908	1.159954e-02	0.0196819	0.156454	1.09206	1.01988	1.16936	8.377743e-02	NFATC1
Diabetic retinopathy	ENSG00000072042	Inverse variance weighted	7	-0.348007	0.137864	1.159364e-02	-0.618221	-0.0777936	0.706094	0.538902	0.925155	8.377374e-02	RDH11
Diabetic retinopathy	ENSG00000131773	Inverse variance weighted	4	0.419326	0.166077	1.157335e-02	0.0938156	0.744836	1.52094	1.09836	2.1061	8.377374e-02	KHDRBS3
Diabetic retinopathy	ENSG00000137955	Inverse variance weighted	13	-0.178508	0.070713	1.158967e-02	-0.317105	-0.0399102	0.836518	0.728254	0.960876	8.377374e-02	RABGGTB
Diabetic retinopathy	ENSG00000213671	Inverse variance weighted	6	0.19217	0.0761254	1.159003e-02	0.0429642	0.341376	1.21188	1.0439	1.40688	8.377374e-02	OLA1P2
Diabetic retinopathy	ENSG00000213977	Inverse variance weighted	8	-0.224587	0.088965	1.158827e-02	-0.398958	-0.0502154	0.798846	0.671019	0.951025	8.377374e-02	TAX1BP3
Diabetic retinopathy	ENSG00000108039	Inverse variance weighted	86	0.0805686	0.0189363	2.093095e-05	0.0434535	0.117684	1.0839	1.04441	1.12489	8.366998e-04	XPNPEP1
Diabetic retinopathy	ENSG00000123685	Inverse variance weighted	46	0.103734	0.0243804	2.092159e-05	0.0559487	0.15152	1.10931	1.05754	1.1636	8.366998e-04	BATF3
Diabetic retinopathy	ENSG00000182272	Inverse variance weighted	23	-0.197464	0.0463953	2.080072e-05	-0.288399	-0.106529	0.82081	0.749463	0.898949	8.357913e-04	B4GALNT4
Diabetic retinopathy	ENSG00000100311	Inverse variance weighted	44	-0.136644	0.0280311	1.089449e-06	-0.191585	-0.0817036	0.87228	0.825649	0.921545	8.345284e-05	PDGFB
Diabetic retinopathy	ENSG00000085721	Inverse variance weighted	32	-0.0817949	0.0323646	1.149448e-02	-0.145229	-0.0183603	0.921461	0.864824	0.981807	8.332830e-02	RRN3
Diabetic retinopathy	ENSG00000140521	Inverse variance weighted	10	0.244923	0.096911	1.149443e-02	0.0549773	0.434868	1.27752	1.05652	1.54476	8.332830e-02	POLG
Diabetic retinopathy	ENSG00000197265	Inverse variance weighted	47	0.0719266	0.0284554	1.148126e-02	0.0161541	0.127699	1.07458	1.01629	1.13621	8.331015e-02	GTF2E2
Diabetic retinopathy	ENSG00000230074	Inverse variance weighted	46	0.0378376	0.0149657	1.146228e-02	0.00850473	0.0671704	1.03856	1.00854	1.06948	8.321120e-02	NA
Diabetic retinopathy	ENSG00000175471	Inverse variance weighted	109	0.0361423	0.0142924	1.144582e-02	0.00812929	0.0641554	1.0368	1.00816	1.06626	8.320824e-02	MCTP1
Diabetic retinopathy	ENSG00000152439	Inverse variance weighted	13	0.105867	0.0418534	1.142331e-02	0.0238345	0.1879	1.11167	1.02412	1.20671	8.311985e-02	ZNF773
Diabetic retinopathy	ENSG00000167992	Inverse variance weighted	10	0.265471	0.104957	1.142831e-02	0.0597545	0.471187	1.30404	1.06158	1.60189	8.311985e-02	VWCE
Diabetic retinopathy	ENSG00000092871	Inverse variance weighted	42	-0.141807	0.0333024	2.060991e-05	-0.20708	-0.0765348	0.867788	0.812955	0.926321	8.302696e-04	RFFL
Diabetic retinopathy	ENSG00000132591	Inverse variance weighted	16	-0.216193	0.0507596	2.052037e-05	-0.315682	-0.116704	0.80558	0.729291	0.889849	8.288099e-04	ERAL1
Diabetic retinopathy	ENSG00000138459	Inverse variance weighted	21	-0.118482	0.0337639	4.495894e-04	-0.184659	-0.0523043	0.888268	0.831388	0.94904	8.283311e-03	SLC35A5
Diabetic retinopathy	ENSG00000111275	Inverse variance weighted	52	0.170657	0.0400594	2.043460e-05	0.0921403	0.249173	1.18608	1.09652	1.28296	8.274951e-04	ALDH2
Diabetic retinopathy	ENSG00000144559	Inverse variance weighted	49	0.02949	0.0116499	1.136240e-02	0.00665619	0.0523239	1.02993	1.00668	1.05372	8.271784e-02	TAMM41
Diabetic retinopathy	ENSG00000225449	Inverse variance weighted	13	0.122986	0.0485833	1.135964e-02	0.0277623	0.218209	1.13087	1.02815	1.24385	8.271784e-02	NA
Diabetic retinopathy	ENSG00000141279	Inverse variance weighted	32	-0.163082	0.0464625	4.481620e-04	-0.254149	-0.0720154	0.849522	0.775577	0.930517	8.266808e-03	NPEPPS
Diabetic retinopathy	ENSG00000092036	Inverse variance weighted	90	0.0421094	0.0119956	4.474252e-04	0.018598	0.0656207	1.04301	1.01877	1.06782	8.263019e-03	HAUS4
Diabetic retinopathy	ENSG00000204392	Inverse variance weighted	6	-1.24462	0.491482	1.132928e-02	-2.20792	-0.281312	0.288052	0.109929	0.754793	8.255403e-02	LSM2
Diabetic retinopathy	ENSG00000105483	Inverse variance weighted	123	0.0308796	0.0121923	1.131868e-02	0.00698259	0.0547765	1.03136	1.00701	1.0563	8.251546e-02	CARD8
Diabetic retinopathy	ENSG00000129244	Inverse variance weighted	20	-0.115564	0.045622	1.130657e-02	-0.204983	-0.026145	0.890863	0.814661	0.974194	8.247466e-02	ATP1B2
Diabetic retinopathy	ENSG00000151470	Inverse variance weighted	43	-0.0533986	0.0210791	1.130107e-02	-0.0947137	-0.0120836	0.948002	0.909633	0.987989	8.247466e-02	C4orf33
Diabetic retinopathy	ENSG00000177732	Inverse variance weighted	5	-0.300375	0.118554	1.128812e-02	-0.532742	-0.0680088	0.74054	0.586993	0.934252	8.247466e-02	SOX12
Diabetic retinopathy	ENSG00000232450	Inverse variance weighted	6	-0.190549	0.075211	1.129207e-02	-0.337963	-0.0431356	0.826505	0.713222	0.957781	8.247466e-02	RPS2P14
Diabetic retinopathy	ENSG00000243795	Inverse variance weighted	39	-0.0294436	0.0116238	1.130778e-02	-0.0522263	-0.00666092	0.970986	0.949114	0.993361	8.247466e-02	LINC02044
Diabetic retinopathy	ENSG00000119321	Inverse variance weighted	34	0.12345	0.0289681	2.029828e-05	0.0666726	0.180228	1.13139	1.06895	1.19749	8.241208e-04	FKBP15
Diabetic retinopathy	ENSG00000042286	Inverse variance weighted	36	0.0891771	0.0351716	1.122924e-02	0.0202407	0.158113	1.09327	1.02045	1.1713	8.209436e-02	AIFM2
Diabetic retinopathy	ENSG00000103591	Inverse variance weighted	80	0.0390773	0.0154105	1.122028e-02	0.00887278	0.0692819	1.03985	1.00891	1.07174	8.206744e-02	AAGAB
Diabetic retinopathy	ENSG00000107771	Inverse variance weighted	110	0.0318833	0.012571	1.120436e-02	0.00724416	0.0565224	1.0324	1.00727	1.05815	8.198957e-02	CCSER2
Diabetic retinopathy	ENSG00000240288	Inverse variance weighted	68	0.0344748	0.00981362	4.431551e-04	0.0152401	0.0537095	1.03508	1.01536	1.05518	8.193891e-03	GHRLOS
Diabetic retinopathy	ENSG00000100813	Inverse variance weighted	3	0.410856	0.161944	1.117986e-02	0.093446	0.728267	1.50811	1.09795	2.07149	8.188731e-02	ACIN1
Diabetic retinopathy	ENSG00000179698	Inverse variance weighted	39	0.0499193	0.0196741	1.117078e-02	0.0113581	0.0884806	1.05119	1.01142	1.09251	8.188731e-02	WDR97
Diabetic retinopathy	ENSG00000267753	Inverse variance weighted	19	-0.131713	0.051916	1.117923e-02	-0.233469	-0.0299579	0.876592	0.791782	0.970486	8.188731e-02	NA
Diabetic retinopathy	ENSG00000261597	Inverse variance weighted	3	-0.190892	0.0752086	1.114346e-02	-0.338301	-0.0434831	0.826222	0.712981	0.957449	8.173626e-02	NA
Diabetic retinopathy	ENSG00000198937	Inverse variance weighted	152	-0.0643409	0.0118591	5.781113e-08	-0.0875847	-0.041097	0.937685	0.916141	0.959736	8.172392e-06	CCDC167
Diabetic retinopathy	ENSG00000162415	Inverse variance weighted	30	-0.161387	0.0330713	1.061047e-06	-0.226207	-0.0965672	0.850963	0.797553	0.907949	8.167963e-05	ZSWIM5
Diabetic retinopathy	ENSG00000141741	Inverse variance weighted	4	-0.293718	0.115696	1.112625e-02	-0.520482	-0.0669541	0.745487	0.594234	0.935238	8.164853e-02	MIEN1
Diabetic retinopathy	ENSG00000224660	Inverse variance weighted	31	-0.0697759	0.0198544	4.407876e-04	-0.108691	-0.0308612	0.932603	0.897008	0.96961	8.159818e-03	SH3BP5-AS1
Diabetic retinopathy	ENSG00000100767	Inverse variance weighted	17	-0.174409	0.0686841	1.110789e-02	-0.309029	-0.0397877	0.839954	0.734159	0.960993	8.156604e-02	PAPLN
Diabetic retinopathy	ENSG00000149573	Inverse variance weighted	136	-0.0410275	0.0116675	4.374393e-04	-0.0638958	-0.0181593	0.959803	0.938103	0.982005	8.107487e-03	MPZL2
Diabetic retinopathy	ENSG00000170919	Inverse variance weighted	20	-0.0923896	0.0363469	1.102574e-02	-0.163629	-0.0211496	0.91175	0.849057	0.979073	8.102567e-02	NA
Diabetic retinopathy	ENSG00000078140	Inverse variance weighted	32	0.0962112	0.0378356	1.099453e-02	0.0220534	0.170369	1.10099	1.0223	1.18574	8.087270e-02	UBE2K
Diabetic retinopathy	ENSG00000105376	Inverse variance weighted	15	0.26913	0.0765129	4.357237e-04	0.119165	0.419095	1.30883	1.12656	1.52059	8.085327e-03	ICAM5
Diabetic retinopathy	ENSG00000258311	Inverse variance weighted	95	0.0571963	0.0224906	1.098658e-02	0.0131148	0.101278	1.05886	1.0132	1.10658	8.085247e-02	NA
Diabetic retinopathy	ENSG00000120057	Inverse variance weighted	7	0.197746	0.0776997	1.092763e-02	0.0454547	0.350038	1.21865	1.0465	1.41912	8.049489e-02	SFRP5
Diabetic retinopathy	ENSG00000154174	Inverse variance weighted	28	-0.117445	0.0461392	1.091382e-02	-0.207878	-0.027012	0.88919	0.812306	0.973349	8.046056e-02	TOMM70
Diabetic retinopathy	ENSG00000255455	Inverse variance weighted	9	-0.134553	0.0528591	1.091210e-02	-0.238157	-0.0309491	0.874107	0.788079	0.969525	8.046056e-02	NA
Diabetic retinopathy	ENSG00000139117	Inverse variance weighted	30	-0.210784	0.0493927	1.976554e-05	-0.307594	-0.113975	0.809949	0.735214	0.892281	8.045918e-04	CPNE8
Diabetic retinopathy	ENSG00000100181	Inverse variance weighted	33	0.0851436	0.0241915	4.322434e-04	0.0377283	0.132559	1.08887	1.03845	1.14175	8.039935e-03	NA
Diabetic retinopathy	ENSG00000105501	Inverse variance weighted	90	-0.072302	0.0205407	4.316558e-04	-0.112562	-0.0320421	0.93025	0.893542	0.968466	8.038620e-03	NA
Diabetic retinopathy	ENSG00000223534	Inverse variance weighted	81	0.389968	0.0798284	1.033882e-06	0.233504	0.546432	1.47693	1.26302	1.72708	8.038434e-05	HLA-DQB1-AS1
Diabetic retinopathy	ENSG00000078177	Inverse variance weighted	102	0.0464659	0.0131991	4.309037e-04	0.0205958	0.0723361	1.04756	1.02081	1.07502	8.034235e-03	N4BP2
Diabetic retinopathy	ENSG00000137070	Inverse variance weighted	76	-0.0643217	0.018263	4.283524e-04	-0.100117	-0.0285262	0.937703	0.904731	0.971877	8.005365e-03	IL11RA
Diabetic retinopathy	ENSG00000196449	Inverse variance weighted	9	0.464466	0.131888	4.288404e-04	0.205966	0.722967	1.59116	1.22871	2.06054	8.005365e-03	YRDC
Diabetic retinopathy	ENSG00000237513	Inverse variance weighted	37	-0.050409	0.0143135	4.286753e-04	-0.0784635	-0.0223545	0.95084	0.924536	0.977894	8.005365e-03	NA
Diabetic retinopathy	ENSG00000151651	Inverse variance weighted	20	0.229883	0.0652571	4.271328e-04	0.101979	0.357787	1.25845	1.10736	1.43016	8.002306e-03	ADAM8
Diabetic retinopathy	ENSG00000182871	Inverse variance weighted	83	-0.0428281	0.0168062	1.082342e-02	-0.0757682	-0.00988791	0.958076	0.927031	0.990161	7.995452e-02	COL18A1
Diabetic retinopathy	ENSG00000235098	Inverse variance weighted	8	-0.14034	0.05505	1.079323e-02	-0.248238	-0.0324423	0.869062	0.780174	0.968078	7.980728e-02	ANKRD65
Diabetic retinopathy	ENSG00000104093	Inverse variance weighted	34	0.09451	0.03707	1.078768e-02	0.0218528	0.167167	1.09912	1.02209	1.18195	7.980416e-02	DMXL2
Diabetic retinopathy	ENSG00000113971	Inverse variance weighted	121	-0.0317172	0.0124371	1.076606e-02	-0.056094	-0.00734042	0.968781	0.94545	0.992687	7.968215e-02	NPHP3
Diabetic retinopathy	ENSG00000134046	Inverse variance weighted	21	0.239105	0.0937282	1.074006e-02	0.0553976	0.422812	1.27011	1.05696	1.52625	7.956545e-02	MBD2
Diabetic retinopathy	ENSG00000100453	Inverse variance weighted	40	-0.154453	0.0261441	3.467896e-09	-0.205695	-0.103211	0.856884	0.814081	0.901937	7.930261e-07	GZMB
Diabetic retinopathy	ENSG00000218537	Inverse variance weighted	49	-0.0373417	0.0105918	4.226339e-04	-0.0581016	-0.0165818	0.963347	0.943554	0.983555	7.927572e-03	NA
Diabetic retinopathy	ENSG00000170484	Inverse variance weighted	30	0.124595	0.0353304	4.209804e-04	0.0553475	0.193843	1.13269	1.05691	1.21391	7.906093e-03	KRT74
Diabetic retinopathy	ENSG00000196912	Inverse variance weighted	51	0.034318	0.0134386	1.065891e-02	0.00797832	0.0606576	1.03491	1.00801	1.06254	7.903978e-02	ANKRD36B
Diabetic retinopathy	ENSG00000198865	Inverse variance weighted	51	0.0550719	0.021567	1.066402e-02	0.0128005	0.0973433	1.05662	1.01288	1.10224	7.903978e-02	CCDC152
Diabetic retinopathy	ENSG00000226752	Inverse variance weighted	181	-0.0148523	0.00581616	1.066087e-02	-0.026252	-0.00345261	0.985257	0.97409	0.996553	7.903978e-02	CUTALP
Diabetic retinopathy	ENSG00000244365	Inverse variance weighted	8	0.146955	0.0575402	1.065073e-02	0.0341763	0.259734	1.1583	1.03477	1.29659	7.903978e-02	NA
Diabetic retinopathy	ENSG00000152558	Inverse variance weighted	12	-0.2678	0.0626822	1.934258e-05	-0.390658	-0.144943	0.765061	0.676612	0.865071	7.894414e-04	TMEM123
Diabetic retinopathy	ENSG00000248835	Inverse variance weighted	7	-0.0846396	0.0331291	1.062356e-02	-0.149573	-0.0197066	0.918843	0.861076	0.980486	7.892800e-02	NA
Diabetic retinopathy	ENSG00000113555	Inverse variance weighted	8	0.195727	0.0766037	1.061706e-02	0.0455835	0.34587	1.21619	1.04664	1.41322	7.891746e-02	PCDH12
Diabetic retinopathy	ENSG00000122550	Inverse variance weighted	24	0.118427	0.0463418	1.060328e-02	0.0275969	0.209257	1.12572	1.02798	1.23276	7.885267e-02	KLHL7
Diabetic retinopathy	ENSG00000032742	Inverse variance weighted	43	0.0662176	0.0259027	1.057617e-02	0.0154483	0.116987	1.06846	1.01557	1.1241	7.868871e-02	IFT88
Diabetic retinopathy	ENSG00000136856	Inverse variance weighted	79	-0.0763914	0.0178745	1.921961e-05	-0.111425	-0.0413574	0.926454	0.894558	0.959486	7.864867e-04	SLC2A8
Diabetic retinopathy	ENSG00000108557	Inverse variance weighted	15	-0.177028	0.0692315	1.055676e-02	-0.312721	-0.0413339	0.837757	0.731454	0.959509	7.858192e-02	RAI1
Diabetic retinopathy	ENSG00000179583	Inverse variance weighted	26	0.117649	0.0459981	1.053691e-02	0.0274927	0.207805	1.12485	1.02787	1.23097	7.847174e-02	CIITA
Diabetic retinopathy	ENSG00000229453	Inverse variance weighted	24	0.302912	0.0619337	1.003714e-06	0.181522	0.424302	1.3538	1.19904	1.52852	7.843089e-05	SPINK8
Diabetic retinopathy	ENSG00000211663	Inverse variance weighted	7	0.060299	0.0235677	1.051121e-02	0.0141063	0.106492	1.06215	1.01421	1.11237	7.831785e-02	IGLV3-19
Diabetic retinopathy	ENSG00000231645	Inverse variance weighted	18	-0.0572336	0.0223668	1.050158e-02	-0.101073	-0.0133946	0.944373	0.903867	0.986695	7.828362e-02	KRT17P6
Diabetic retinopathy	ENSG00000164347	Inverse variance weighted	17	0.174286	0.0493745	4.157435e-04	0.0775121	0.27106	1.1904	1.0806	1.31135	7.826649e-03	GFM2
Diabetic retinopathy	ENSG00000135365	Inverse variance weighted	10	0.262638	0.102572	1.045115e-02	0.0615977	0.463678	1.30036	1.06353	1.58991	7.801066e-02	PHF21A
Diabetic retinopathy	ENSG00000233387	Inverse variance weighted	23	0.0647338	0.0252843	1.045995e-02	0.0151767	0.114291	1.06687	1.01529	1.12108	7.801066e-02	NA
Diabetic retinopathy	ENSG00000100558	Inverse variance weighted	6	-0.301305	0.117642	1.043078e-02	-0.531883	-0.0707276	0.739852	0.587498	0.931716	7.790517e-02	PLEK2
Diabetic retinopathy	ENSG00000253797	Inverse variance weighted	13	-0.274081	0.0776079	4.130268e-04	-0.426193	-0.12197	0.76027	0.65299	0.885175	7.784929e-03	UTP14C
Diabetic retinopathy	ENSG00000203999	Inverse variance weighted	25	-0.144081	0.0407909	4.121252e-04	-0.224032	-0.0641313	0.865817	0.79929	0.937882	7.777362e-03	LINC01270
Diabetic retinopathy	ENSG00000103047	Inverse variance weighted	17	0.168685	0.0477424	4.105104e-04	0.0751099	0.26226	1.18375	1.078	1.29986	7.760326e-03	TANGO6
Diabetic retinopathy	ENSG00000055483	Inverse variance weighted	83	0.0446525	0.0126354	4.094445e-04	0.0198871	0.0694179	1.04566	1.02009	1.07188	7.760087e-03	USP36
Diabetic retinopathy	ENSG00000110756	Inverse variance weighted	33	-0.0988428	0.0279688	4.092558e-04	-0.153662	-0.044024	0.905885	0.857562	0.956931	7.760087e-03	HPS5
Diabetic retinopathy	ENSG00000121933	Inverse variance weighted	30	-0.11754	0.03325	4.077063e-04	-0.18271	-0.0523702	0.889105	0.83301	0.948978	7.760087e-03	TMIGD3
Diabetic retinopathy	ENSG00000160113	Inverse variance weighted	98	-0.0672371	0.0190244	4.089196e-04	-0.104525	-0.0299493	0.934974	0.900752	0.970495	7.760087e-03	NR2F6
Diabetic retinopathy	ENSG00000228960	Inverse variance weighted	34	-0.0571443	0.016171	4.097127e-04	-0.0888394	-0.0254491	0.944458	0.914992	0.974872	7.760087e-03	NA
Diabetic retinopathy	ENSG00000166839	Inverse variance weighted	178	0.0274695	0.00776919	4.067081e-04	0.0122419	0.0426971	1.02785	1.01232	1.04362	7.759890e-03	ANKDD1A
Diabetic retinopathy	ENSG00000122481	Inverse variance weighted	75	-0.0525935	0.0205165	1.036299e-02	-0.0928058	-0.0123812	0.948766	0.91137	0.987695	7.751056e-02	RWDD3
Diabetic retinopathy	ENSG00000084072	Inverse variance weighted	135	0.038868	0.0109899	4.051601e-04	0.0173278	0.0604082	1.03963	1.01748	1.06227	7.739852e-03	PPIE
Diabetic retinopathy	ENSG00000108950	Inverse variance weighted	12	0.192003	0.0748769	1.033985e-02	0.0452445	0.338762	1.21167	1.04628	1.40321	7.737475e-02	FAM20A
Diabetic retinopathy	ENSG00000211553	Inverse variance weighted	52	-0.0220908	0.00861217	1.031559e-02	-0.0389707	-0.00521094	0.978151	0.961779	0.994803	7.724365e-02	NA
Diabetic retinopathy	ENSG00000238151	Inverse variance weighted	12	0.061151	0.0238405	1.031737e-02	0.0144237	0.107878	1.06306	1.01453	1.11391	7.724365e-02	NA
Diabetic retinopathy	ENSG00000176531	Inverse variance weighted	42	-0.0509939	0.019874	1.029181e-02	-0.0899469	-0.012041	0.950284	0.91398	0.988031	7.712656e-02	PHLDB3
Diabetic retinopathy	ENSG00000151690	Inverse variance weighted	107	-0.0340396	0.0132621	1.026739e-02	-0.0600332	-0.00804598	0.966533	0.941733	0.991986	7.701781e-02	MFSD6
Diabetic retinopathy	ENSG00000079785	Inverse variance weighted	6	-0.163869	0.0638361	1.025762e-02	-0.288987	-0.0387499	0.848854	0.749022	0.961991	7.698165e-02	DDX1
Diabetic retinopathy	ENSG00000162695	Inverse variance weighted	10	0.364812	0.0852415	1.871032e-05	0.197739	0.531886	1.44024	1.21864	1.70214	7.695133e-04	SLC30A7
Diabetic retinopathy	ENSG00000175928	Inverse variance weighted	52	0.133943	0.0273588	9.791732e-07	0.0803195	0.187566	1.14333	1.08363	1.20631	7.689971e-05	LRRN1
Diabetic retinopathy	ENSG00000251287	Inverse variance weighted	54	0.0267115	0.0104025	1.023462e-02	0.00632264	0.0471004	1.02707	1.00634	1.04823	7.686480e-02	ALG1L2
Diabetic retinopathy	ENSG00000182903	Inverse variance weighted	41	0.0967423	0.0273366	4.017615e-04	0.0431625	0.150322	1.10158	1.04411	1.16221	7.684368e-03	ZNF721
Diabetic retinopathy	ENSG00000117519	Inverse variance weighted	18	-0.170244	0.0662875	1.022073e-02	-0.300168	-0.0403207	0.843459	0.740694	0.960481	7.681605e-02	CNN3
Diabetic retinopathy	ENSG00000198771	Inverse variance weighted	64	0.0857836	0.0200389	1.861698e-05	0.0465074	0.12506	1.08957	1.04761	1.13322	7.678886e-04	RCSD1
Diabetic retinopathy	ENSG00000131507	Inverse variance weighted	48	-0.0766812	0.029832	1.015719e-02	-0.135152	-0.0182104	0.926185	0.873583	0.981954	7.647504e-02	NDFIP1
Diabetic retinopathy	ENSG00000142794	Inverse variance weighted	49	-0.0579232	0.0225342	1.015639e-02	-0.10209	-0.0137562	0.943722	0.902948	0.986338	7.647504e-02	NBPF3
Diabetic retinopathy	ENSG00000137288	Inverse variance weighted	12	0.614277	0.173495	3.992010e-04	0.274228	0.954327	1.84832	1.31551	2.59692	7.644797e-03	UQCC2
Diabetic retinopathy	ENSG00000142102	Inverse variance weighted	51	0.0301924	0.0117433	1.013966e-02	0.00717552	0.0532093	1.03065	1.0072	1.05465	7.642835e-02	PGGHG
Diabetic retinopathy	ENSG00000171503	Inverse variance weighted	44	0.0637006	0.0247737	1.013167e-02	0.0151442	0.112257	1.06577	1.01526	1.1188	7.640517e-02	ETFDH
Diabetic retinopathy	ENSG00000182319	Inverse variance weighted	54	0.0858092	0.0333716	1.013104e-02	0.0204009	0.151218	1.0896	1.02061	1.16325	7.640517e-02	NA
Diabetic retinopathy	ENSG00000110171	Inverse variance weighted	7	0.28601	0.111199	1.010985e-02	0.0680595	0.503961	1.33111	1.07043	1.65526	7.631465e-02	TRIM3
Diabetic retinopathy	ENSG00000050165	Inverse variance weighted	86	0.0663992	0.0135553	9.661987e-07	0.0398309	0.0929676	1.06865	1.04063	1.09743	7.626594e-05	DKK3
Diabetic retinopathy	ENSG00000213214	Inverse variance weighted	32	-0.0487312	0.0189416	1.009049e-02	-0.0858566	-0.0116057	0.952437	0.917726	0.988461	7.620546e-02	ARHGEF35
Diabetic retinopathy	ENSG00000139624	Inverse variance weighted	93	-0.0369767	0.0104395	3.971087e-04	-0.0574381	-0.0165153	0.963699	0.94418	0.98362	7.615163e-03	CERS5
Diabetic retinopathy	ENSG00000145723	Inverse variance weighted	9	0.456331	0.128825	3.967366e-04	0.203833	0.708829	1.57827	1.22609	2.03161	7.615163e-03	GIN1
Diabetic retinopathy	ENSG00000169919	Inverse variance weighted	36	0.0923981	0.0260867	3.971638e-04	0.0412682	0.143528	1.0968	1.04213	1.15434	7.615163e-03	GUSB
Diabetic retinopathy	ENSG00000176974	Inverse variance weighted	68	-0.0598817	0.0169029	3.960634e-04	-0.0930113	-0.026752	0.941876	0.911183	0.973603	7.615163e-03	SHMT1
Diabetic retinopathy	ENSG00000170340	Inverse variance weighted	73	-0.0879029	0.0179396	9.586833e-07	-0.123064	-0.0527413	0.91585	0.884207	0.948625	7.605880e-05	B3GNT2
Diabetic retinopathy	ENSG00000212719	Inverse variance weighted	23	-0.0859428	0.0333685	1.000757e-02	-0.151345	-0.0205406	0.917647	0.859551	0.979669	7.565274e-02	LINC02693
Diabetic retinopathy	ENSG00000131153	Inverse variance weighted	38	-0.130848	0.0266888	9.452234e-07	-0.183158	-0.0785375	0.877352	0.832637	0.924467	7.552102e-05	GINS2
Diabetic retinopathy	ENSG00000157837	Inverse variance weighted	43	0.205205	0.0418586	9.470481e-07	0.123162	0.287248	1.22778	1.13107	1.33275	7.552102e-05	SPPL3
Diabetic retinopathy	ENSG00000259577	Inverse variance weighted	14	-0.0518072	0.0201082	9.983040e-03	-0.0912194	-0.012395	0.949512	0.912817	0.987681	7.550403e-02	NA
Diabetic retinopathy	ENSG00000177519	Inverse variance weighted	68	-0.0518108	0.0201076	9.975366e-03	-0.0912216	-0.0124	0.949508	0.912815	0.987677	7.548270e-02	RPRM
Diabetic retinopathy	ENSG00000118197	Inverse variance weighted	105	0.0882244	0.0162138	5.288296e-08	0.0564455	0.120003	1.09223	1.05807	1.1275	7.544312e-06	DDX59
Diabetic retinopathy	ENSG00000138741	Inverse variance weighted	25	0.100844	0.0391224	9.947163e-03	0.0241644	0.177524	1.1061	1.02446	1.19426	7.530593e-02	TRPC3
Diabetic retinopathy	ENSG00000079974	Inverse variance weighted	21	0.057581	0.0223303	9.920062e-03	0.0138136	0.101348	1.05927	1.01391	1.10666	7.522147e-02	RABL2B
Diabetic retinopathy	ENSG00000119318	Inverse variance weighted	15	0.178858	0.0693694	9.927599e-03	0.042894	0.314822	1.19585	1.04383	1.37002	7.522147e-02	RAD23B
Diabetic retinopathy	ENSG00000184221	Inverse variance weighted	98	0.0362069	0.0140434	9.931168e-03	0.00868185	0.0637319	1.03687	1.00872	1.06581	7.522147e-02	OLIG1
Diabetic retinopathy	ENSG00000213551	Inverse variance weighted	7	0.14232	0.0551979	9.927275e-03	0.0341317	0.250508	1.15295	1.03472	1.28468	7.522147e-02	DNAJC9
Diabetic retinopathy	ENSG00000185955	Inverse variance weighted	4	-0.671393	0.156641	1.817559e-05	-0.978409	-0.364377	0.510996	0.375909	0.694629	7.516767e-04	SPACDR
Diabetic retinopathy	ENSG00000136235	Inverse variance weighted	74	-0.0508584	0.0197085	9.865052e-03	-0.0894871	-0.0122296	0.950413	0.9144	0.987845	7.493970e-02	GPNMB
Diabetic retinopathy	ENSG00000105185	Inverse variance weighted	84	0.090133	0.021022	1.806445e-05	0.0489299	0.131336	1.09432	1.05015	1.14035	7.490724e-04	PDCD5
Diabetic retinopathy	ENSG00000187097	Inverse variance weighted	16	0.145016	0.0561776	9.840660e-03	0.0349076	0.255124	1.15606	1.03552	1.29062	7.482047e-02	ENTPD5
Diabetic retinopathy	ENSG00000267270	Inverse variance weighted	9	0.135883	0.0526426	9.844546e-03	0.0327038	0.239063	1.14555	1.03324	1.27006	7.482047e-02	PARD6G-AS1
Diabetic retinopathy	ENSG00000124172	Inverse variance weighted	5	0.19088	0.053787	3.869650e-04	0.0854577	0.296303	1.21031	1.08922	1.34488	7.465641e-03	ATP5F1E
Diabetic retinopathy	ENSG00000113300	Inverse variance weighted	73	-0.0493694	0.0191172	9.809966e-03	-0.0868392	-0.0118997	0.951829	0.916824	0.988171	7.464660e-02	CNOT6
Diabetic retinopathy	ENSG00000163795	Inverse variance weighted	3	0.384497	0.148892	9.812067e-03	0.0926681	0.676327	1.46888	1.0971	1.96664	7.464660e-02	ZNF513
Diabetic retinopathy	ENSG00000122547	Inverse variance weighted	25	-0.166822	0.0469942	3.854439e-04	-0.258931	-0.0747139	0.84635	0.771876	0.928009	7.445531e-03	EEPD1
Diabetic retinopathy	ENSG00000182013	Inverse variance weighted	66	-0.0708105	0.0273913	9.733650e-03	-0.124497	-0.0171237	0.931638	0.882941	0.983022	7.412256e-02	PNMA8A
Diabetic retinopathy	ENSG00000003393	Inverse variance weighted	98	-0.0747732	0.0126277	3.192407e-09	-0.0995234	-0.050023	0.927954	0.905269	0.951207	7.409244e-07	ALS2
Diabetic retinopathy	ENSG00000167232	Inverse variance weighted	54	-0.0610015	0.0235924	9.719685e-03	-0.107243	-0.0147605	0.940822	0.898308	0.985348	7.408878e-02	ZNF91
Diabetic retinopathy	ENSG00000251179	Inverse variance weighted	34	-0.0382126	0.014778	9.716060e-03	-0.0671776	-0.00924771	0.962508	0.935029	0.990795	7.408878e-02	TMEM92-AS1
Diabetic retinopathy	ENSG00000186073	Inverse variance weighted	15	0.174082	0.0673063	9.697823e-03	0.0421621	0.306003	1.19015	1.04306	1.35799	7.399467e-02	CDIN1
Diabetic retinopathy	ENSG00000124203	Inverse variance weighted	36	-0.0944507	0.0365107	9.683524e-03	-0.166012	-0.0228897	0.909873	0.847036	0.97737	7.392653e-02	ZNF831
Diabetic retinopathy	ENSG00000233431	Inverse variance weighted	10	-0.0984753	0.0380668	9.684137e-03	-0.173086	-0.0238644	0.906218	0.841065	0.976418	7.392653e-02	LINC02596
Diabetic retinopathy	ENSG00000078070	Inverse variance weighted	38	-0.126833	0.0295521	1.771991e-05	-0.184755	-0.0689108	0.880881	0.831308	0.93341	7.367501e-04	MCCC1
Diabetic retinopathy	ENSG00000189159	Inverse variance weighted	7	-0.26076	0.100705	9.615462e-03	-0.458141	-0.0633794	0.770466	0.632458	0.938587	7.347442e-02	JPT1
Diabetic retinopathy	ENSG00000235271	Inverse variance weighted	11	-0.0698193	0.0269612	9.608218e-03	-0.122663	-0.0169753	0.932562	0.884561	0.983168	7.345516e-02	NA
Diabetic retinopathy	ENSG00000228300	Inverse variance weighted	3	-0.194833	0.0752268	9.599314e-03	-0.342277	-0.0473882	0.822972	0.710151	0.953717	7.342318e-02	FAM174C
Diabetic retinopathy	ENSG00000129484	Inverse variance weighted	25	-0.0834752	0.0322145	9.563380e-03	-0.146616	-0.0203347	0.919914	0.863626	0.979871	7.322036e-02	PARP2
Diabetic retinopathy	ENSG00000182952	Inverse variance weighted	84	0.161033	0.0375029	1.755737e-05	0.0875275	0.234539	1.17472	1.09147	1.26433	7.319492e-04	HMGN4
Diabetic retinopathy	ENSG00000124380	Inverse variance weighted	67	-0.0478064	0.0184471	9.554768e-03	-0.0839628	-0.0116501	0.953318	0.919465	0.988417	7.319046e-02	SNRNP27
Diabetic retinopathy	ENSG00000253704	Inverse variance weighted	10	0.121383	0.0341407	3.774296e-04	0.0544675	0.188299	1.12906	1.05598	1.20719	7.299790e-03	VIRMA-DT
Diabetic retinopathy	ENSG00000267216	Inverse variance weighted	13	0.0730055	0.028156	9.517343e-03	0.0178197	0.128191	1.07574	1.01798	1.13677	7.293971e-02	ZNF8-ERVK3-1
Diabetic retinopathy	ENSG00000111906	Inverse variance weighted	85	0.0282207	0.0108824	9.507859e-03	0.00689111	0.0495503	1.02862	1.00691	1.0508	7.290297e-02	HDDC2
Diabetic retinopathy	ENSG00000215039	Inverse variance weighted	58	-0.0394062	0.015195	9.504025e-03	-0.0691884	-0.00962405	0.96136	0.933151	0.990422	7.290297e-02	CD27-AS1
Diabetic retinopathy	ENSG00000023516	Inverse variance weighted	30	0.168211	0.0648452	9.485382e-03	0.0411148	0.295308	1.18319	1.04197	1.34354	7.280241e-02	AKAP11
Diabetic retinopathy	ENSG00000262663	Inverse variance weighted	14	0.0716864	0.0276319	9.477440e-03	0.0175279	0.125845	1.07432	1.01768	1.13411	7.277738e-02	NA
Diabetic retinopathy	ENSG00000253710	Inverse variance weighted	27	-0.20127	0.040977	9.025493e-07	-0.281585	-0.120955	0.817692	0.754587	0.886074	7.271835e-05	ALG11
Diabetic retinopathy	ENSG00000049247	Inverse variance weighted	38	-0.0709849	0.0273333	9.403961e-03	-0.124558	-0.0174116	0.931476	0.882887	0.982739	7.228452e-02	UTS2
Diabetic retinopathy	ENSG00000079739	Inverse variance weighted	57	0.0547444	0.0210752	9.388695e-03	0.0134369	0.0960518	1.05627	1.01353	1.10082	7.224549e-02	PGM1
Diabetic retinopathy	ENSG00000083168	Inverse variance weighted	14	0.14215	0.0547255	9.390072e-03	0.0348884	0.249412	1.15275	1.0355	1.28327	7.224549e-02	KAT6A
Diabetic retinopathy	ENSG00000137210	Inverse variance weighted	7	0.183647	0.0706952	9.384193e-03	0.0450845	0.32221	1.20159	1.04612	1.38017	7.224549e-02	TMEM14B
Diabetic retinopathy	ENSG00000178386	Inverse variance weighted	10	0.182138	0.0701168	9.386772e-03	0.044709	0.319567	1.19978	1.04572	1.37653	7.224549e-02	ZNF223
Diabetic retinopathy	ENSG00000181350	Inverse variance weighted	21	0.115693	0.0445424	9.394237e-03	0.0283897	0.202996	1.12265	1.0288	1.22507	7.224549e-02	LRRC75A
Diabetic retinopathy	ENSG00000157335	Inverse variance weighted	44	-0.0673138	0.0136954	8.875422e-07	-0.0941568	-0.0404708	0.934902	0.91014	0.960337	7.211550e-05	CLEC18C
Diabetic retinopathy	ENSG00000166164	Inverse variance weighted	54	0.101527	0.020659	8.904293e-07	0.0610355	0.142019	1.10686	1.06294	1.1526	7.211550e-05	BRD7
Diabetic retinopathy	ENSG00000173852	Inverse variance weighted	84	-0.0410029	0.0157767	9.350849e-03	-0.0719251	-0.0100806	0.959826	0.930601	0.98997	7.209009e-02	DPY19L1
Diabetic retinopathy	ENSG00000225450	Inverse variance weighted	17	0.185645	0.0313043	3.023336e-09	0.124288	0.247001	1.20399	1.13234	1.28018	7.205787e-07	NA
Diabetic retinopathy	ENSG00000236493	Inverse variance weighted	13	0.136523	0.0230286	3.058405e-09	0.0913874	0.181659	1.14628	1.09569	1.19921	7.205787e-07	NA
Diabetic retinopathy	ENSG00000141298	Inverse variance weighted	66	0.0716473	0.0166691	1.721877e-05	0.0389758	0.104319	1.07428	1.03975	1.10995	7.197631e-04	SSH2
Diabetic retinopathy	ENSG00000256683	Inverse variance weighted	5	-0.405306	0.155828	9.295554e-03	-0.710728	-0.0998838	0.666773	0.491286	0.904943	7.173492e-02	ZNF350
Diabetic retinopathy	ENSG00000117697	Inverse variance weighted	43	-0.0774319	0.0297664	9.286497e-03	-0.135774	-0.0190899	0.92549	0.87304	0.981091	7.170061e-02	NSL1
Diabetic retinopathy	ENSG00000146556	Inverse variance weighted	72	0.0283402	0.0108922	9.271706e-03	0.0069914	0.049689	1.02875	1.00702	1.05094	7.169656e-02	NA
Diabetic retinopathy	ENSG00000185475	Inverse variance weighted	8	0.342768	0.131746	9.275449e-03	0.0845457	0.600991	1.40884	1.08822	1.82393	7.169656e-02	TMEM179B
Diabetic retinopathy	ENSG00000187630	Inverse variance weighted	27	-0.0504421	0.0193893	9.280425e-03	-0.0884452	-0.0124391	0.950809	0.915353	0.987638	7.169656e-02	DHRS4L2
Diabetic retinopathy	ENSG00000270091	Inverse variance weighted	9	0.0853773	0.0328077	9.258652e-03	0.0210742	0.149681	1.08913	1.0213	1.16146	7.169656e-02	NA
Diabetic retinopathy	ENSG00000005075	Inverse variance weighted	70	0.0515896	0.0198226	9.252998e-03	0.0127373	0.0904419	1.05294	1.01282	1.09466	7.169114e-02	POLR2J
Diabetic retinopathy	ENSG00000139055	Inverse variance weighted	99	-0.0380824	0.0146245	9.214000e-03	-0.0667464	-0.00941833	0.962634	0.935432	0.990626	7.146020e-02	ERP27
Diabetic retinopathy	ENSG00000080200	Inverse variance weighted	15	-0.138029	0.0529978	9.202661e-03	-0.241905	-0.0341535	0.871073	0.785131	0.966423	7.142127e-02	CRYBG3
Diabetic retinopathy	ENSG00000177370	Inverse variance weighted	29	-0.0548942	0.0210777	9.204388e-03	-0.0962065	-0.0135818	0.946585	0.908276	0.98651	7.142127e-02	TIMM22
Diabetic retinopathy	ENSG00000260992	Inverse variance weighted	23	0.111219	0.0312234	3.679837e-04	0.0500211	0.172417	1.11764	1.05129	1.18817	7.134846e-03	NA
Diabetic retinopathy	ENSG00000184220	Inverse variance weighted	95	0.0514333	0.0197429	9.183311e-03	0.0127372	0.0901294	1.05278	1.01282	1.09432	7.132892e-02	CMSS1
Diabetic retinopathy	ENSG00000082996	Inverse variance weighted	52	-0.100866	0.0234494	1.697096e-05	-0.146826	-0.0549048	0.904055	0.863444	0.946575	7.132392e-04	RNF13
Diabetic retinopathy	ENSG00000153208	Inverse variance weighted	115	-0.0326604	0.0125322	9.157477e-03	-0.0572235	-0.00809729	0.967867	0.944383	0.991935	7.116380e-02	MERTK
Diabetic retinopathy	ENSG00000174791	Inverse variance weighted	45	-0.0754535	0.0289522	9.156897e-03	-0.1322	-0.0187072	0.927323	0.876166	0.981467	7.116380e-02	RIN1
Diabetic retinopathy	ENSG00000205534	Inverse variance weighted	13	-0.068053	0.0261104	9.151299e-03	-0.119229	-0.0168765	0.934211	0.887604	0.983265	7.116380e-02	NA
Diabetic retinopathy	ENSG00000247157	Inverse variance weighted	65	-0.0242167	0.00929178	9.153994e-03	-0.0424286	-0.0060048	0.976074	0.958459	0.994013	7.116380e-02	LINC01252
Diabetic retinopathy	ENSG00000078043	Inverse variance weighted	57	0.0887507	0.0206208	1.677897e-05	0.0483339	0.129167	1.09281	1.04952	1.13788	7.099109e-04	PIAS2
Diabetic retinopathy	ENSG00000133069	Inverse variance weighted	15	-0.283994	0.065989	1.680046e-05	-0.413332	-0.154655	0.752771	0.661443	0.85671	7.099109e-04	TMCC2
Diabetic retinopathy	ENSG00000095564	Inverse variance weighted	19	0.126157	0.0483511	9.075523e-03	0.0313893	0.220926	1.13446	1.03189	1.24723	7.077452e-02	BTAF1
Diabetic retinopathy	ENSG00000102882	Inverse variance weighted	113	0.0531749	0.0123497	1.664210e-05	0.0289694	0.0773804	1.05461	1.02939	1.08045	7.070621e-04	MAPK3
Diabetic retinopathy	ENSG00000181790	Inverse variance weighted	17	0.150367	0.0576085	9.050241e-03	0.0374542	0.263279	1.16226	1.03816	1.30119	7.061277e-02	ADGRB1
Diabetic retinopathy	ENSG00000101639	Inverse variance weighted	178	0.027898	0.010684	9.023018e-03	0.00695724	0.0488387	1.02829	1.00698	1.05005	7.048342e-02	CEP192
Diabetic retinopathy	ENSG00000146425	Inverse variance weighted	29	0.141056	0.0540229	9.026772e-03	0.035171	0.246941	1.15149	1.0358	1.2801	7.048342e-02	DYNLT1
Diabetic retinopathy	ENSG00000062282	Inverse variance weighted	11	-0.174238	0.0666971	8.991599e-03	-0.304964	-0.0435114	0.840097	0.73715	0.957422	7.030272e-02	DGAT2
Diabetic retinopathy	ENSG00000230107	Inverse variance weighted	39	0.0331466	0.0126884	8.992418e-03	0.00827721	0.0580159	1.0337	1.00831	1.05973	7.030272e-02	NA
Diabetic retinopathy	ENSG00000250696	Inverse variance weighted	30	-0.0433522	0.0121556	3.618531e-04	-0.0671771	-0.0195273	0.957574	0.93503	0.980662	7.024738e-03	LOC105377267
Diabetic retinopathy	ENSG00000080824	Inverse variance weighted	36	-0.19483	0.0546212	3.611870e-04	-0.301888	-0.0877725	0.822974	0.739421	0.915969	7.020572e-03	HSP90AA1
Diabetic retinopathy	ENSG00000260296	Inverse variance weighted	19	0.0850707	0.0238475	3.607132e-04	0.0383295	0.131812	1.08879	1.03907	1.14089	7.020138e-03	NA
Diabetic retinopathy	ENSG00000139531	Inverse variance weighted	59	0.155211	0.0360254	1.644457e-05	0.0846017	0.225821	1.1679	1.08828	1.25335	7.005837e-04	SUOX
Diabetic retinopathy	ENSG00000122034	Inverse variance weighted	48	0.10889	0.030513	3.588094e-04	0.049085	0.168696	1.11504	1.05031	1.18376	7.004677e-03	GTF3A
Diabetic retinopathy	ENSG00000182870	Inverse variance weighted	21	0.146359	0.0410178	3.594683e-04	0.065964	0.226754	1.15761	1.06819	1.25452	7.004677e-03	GALNT9
Diabetic retinopathy	ENSG00000206535	Inverse variance weighted	6	0.426994	0.119656	3.589998e-04	0.192469	0.66152	1.53264	1.21224	1.93773	7.004677e-03	LNP1
Diabetic retinopathy	ENSG00000245954	Inverse variance weighted	83	-0.0232341	0.00651122	3.592774e-04	-0.0359961	-0.0104721	0.977034	0.964644	0.989583	7.004677e-03	LINC02273
Diabetic retinopathy	ENSG00000117408	Inverse variance weighted	3	0.360846	0.138005	8.929658e-03	0.0903565	0.631335	1.43454	1.09456	1.88012	6.995274e-02	IPO13
Diabetic retinopathy	ENSG00000101577	Inverse variance weighted	109	0.0365632	0.0139805	8.914989e-03	0.00916139	0.063965	1.03724	1.0092	1.06606	6.987302e-02	LPIN2
Diabetic retinopathy	ENSG00000163815	Inverse variance weighted	56	-0.0584275	0.0223406	8.914821e-03	-0.102215	-0.0146399	0.943247	0.902835	0.985467	6.987302e-02	CLEC3B
Diabetic retinopathy	ENSG00000110799	Inverse variance weighted	68	-0.0666925	0.0186803	3.566978e-04	-0.103306	-0.0300791	0.935483	0.901851	0.970369	6.985706e-03	VWF
Diabetic retinopathy	ENSG00000186049	Inverse variance weighted	137	0.0370468	0.010374	3.554438e-04	0.0167138	0.0573797	1.03774	1.01685	1.05906	6.969926e-03	KRT73
Diabetic retinopathy	ENSG00000178665	Inverse variance weighted	36	-0.0766101	0.0292776	8.879054e-03	-0.133994	-0.0192259	0.926251	0.874595	0.980958	6.966160e-02	ZNF713
Diabetic retinopathy	ENSG00000164754	Inverse variance weighted	49	-0.0650422	0.0248551	8.874397e-03	-0.113758	-0.0163262	0.937028	0.892474	0.983806	6.966021e-02	RAD21
Diabetic retinopathy	ENSG00000118507	Inverse variance weighted	96	-0.0717544	0.020089	3.545088e-04	-0.111129	-0.0323799	0.930759	0.894823	0.968139	6.960369e-03	AKAP7
Diabetic retinopathy	ENSG00000188487	Inverse variance weighted	30	0.16034	0.0448801	3.534260e-04	0.0723746	0.248305	1.17391	1.07506	1.28185	6.947881e-03	INSC
Diabetic retinopathy	ENSG00000135070	Inverse variance weighted	47	0.0467979	0.0178704	8.825488e-03	0.011772	0.0818238	1.04791	1.01184	1.08526	6.936001e-02	ISCA1
Diabetic retinopathy	ENSG00000176125	Inverse variance weighted	78	-0.0954887	0.0221435	1.615925e-05	-0.13889	-0.0520874	0.908929	0.870324	0.949246	6.922215e-04	UFSP1
Diabetic retinopathy	ENSG00000047849	Inverse variance weighted	22	-0.262942	0.0735527	3.503881e-04	-0.407105	-0.118779	0.768786	0.665574	0.888004	6.918862e-03	MAP4
Diabetic retinopathy	ENSG00000090621	Inverse variance weighted	21	0.154088	0.0431074	3.508811e-04	0.0695975	0.238579	1.16659	1.07208	1.26944	6.918862e-03	PABPC4
Diabetic retinopathy	ENSG00000101751	Inverse variance weighted	72	-0.0611328	0.0171046	3.515049e-04	-0.0946579	-0.0276077	0.940698	0.909684	0.97277	6.918862e-03	POLI
Diabetic retinopathy	ENSG00000153774	Inverse variance weighted	44	-0.0891239	0.0249363	3.514832e-04	-0.137999	-0.0402487	0.914732	0.8711	0.96055	6.918862e-03	CFDP1
Diabetic retinopathy	ENSG00000182749	Inverse variance weighted	4	-0.4268	0.162898	8.791815e-03	-0.74608	-0.10752	0.652594	0.474222	0.898058	6.918660e-02	PAQR7
Diabetic retinopathy	ENSG00000198892	Inverse variance weighted	11	-0.288631	0.0807216	3.493765e-04	-0.446845	-0.130417	0.749289	0.639643	0.87773	6.911964e-03	SHISA4
Diabetic retinopathy	ENSG00000228638	Inverse variance weighted	25	-0.0944393	0.0360354	8.773959e-03	-0.165069	-0.0238099	0.909883	0.847836	0.976471	6.911604e-02	NA
Diabetic retinopathy	ENSG00000117091	Inverse variance weighted	26	0.0851538	0.0324786	8.745560e-03	0.0214958	0.148812	1.08888	1.02173	1.16045	6.892724e-02	CD48
Diabetic retinopathy	ENSG00000124120	Inverse variance weighted	11	-0.172023	0.0655864	8.719981e-03	-0.300572	-0.0434734	0.84196	0.740394	0.957458	6.876050e-02	TTPAL
Diabetic retinopathy	ENSG00000159658	Inverse variance weighted	24	-0.11319	0.0431533	8.716828e-03	-0.19777	-0.0286091	0.892981	0.820558	0.971796	6.876050e-02	EFCAB14
Diabetic retinopathy	ENSG00000224020	Inverse variance weighted	3	0.13138	0.0500873	8.715151e-03	0.0332094	0.229551	1.1404	1.03377	1.25804	6.876050e-02	MIR181A2HG
Diabetic retinopathy	ENSG00000236104	Inverse variance weighted	15	-0.958608	0.365455	8.714539e-03	-1.6749	-0.242316	0.383426	0.187327	0.784808	6.876050e-02	ZBTB22
Diabetic retinopathy	ENSG00000123191	Inverse variance weighted	43	-0.117597	0.0448232	8.701060e-03	-0.205451	-0.0297438	0.889054	0.81428	0.970694	6.875075e-02	ATP7B
Diabetic retinopathy	ENSG00000135100	Inverse variance weighted	5	-0.466076	0.130266	3.463901e-04	-0.721397	-0.210755	0.62746	0.486073	0.809973	6.861612e-03	HNF1A
Diabetic retinopathy	ENSG00000185262	Inverse variance weighted	20	0.234673	0.0543819	1.594005e-05	0.128085	0.341262	1.2645	1.13665	1.40672	6.847178e-04	UBALD2
Diabetic retinopathy	ENSG00000204241	Inverse variance weighted	28	-0.0906253	0.0345196	8.656485e-03	-0.158284	-0.0229669	0.91336	0.853608	0.977295	6.846813e-02	LINC02731
Diabetic retinopathy	ENSG00000111199	Inverse variance weighted	21	-0.188958	0.0527876	3.441229e-04	-0.292422	-0.0854946	0.827821	0.746454	0.918058	6.825397e-03	TRPV4
Diabetic retinopathy	ENSG00000086598	Inverse variance weighted	15	0.175967	0.0669873	8.617246e-03	0.0446723	0.307262	1.1924	1.04569	1.3597	6.819246e-02	TMED2
Diabetic retinopathy	ENSG00000262246	Inverse variance weighted	7	-0.177792	0.0676802	8.615766e-03	-0.310445	-0.0451383	0.837117	0.733121	0.955865	6.819246e-02	CORO7
Diabetic retinopathy	ENSG00000128928	Inverse variance weighted	75	0.0450033	0.0171256	8.592969e-03	0.0114371	0.0785695	1.04603	1.0115	1.08174	6.810432e-02	IVD
Diabetic retinopathy	ENSG00000132781	Inverse variance weighted	50	0.0755113	0.0287336	8.589503e-03	0.0191933	0.131829	1.07844	1.01938	1.14091	6.810432e-02	MUTYH
Diabetic retinopathy	ENSG00000064225	Inverse variance weighted	52	-0.152766	0.0309993	8.305507e-07	-0.213525	-0.0920074	0.858331	0.807732	0.912098	6.797402e-05	ST3GAL6
Diabetic retinopathy	ENSG00000007516	Inverse variance weighted	60	-0.127497	0.0214525	2.794801e-09	-0.169544	-0.08545	0.880296	0.84405	0.918099	6.790494e-07	BAIAP3
Diabetic retinopathy	ENSG00000117410	Inverse variance weighted	16	0.143883	0.0547083	8.538515e-03	0.0366545	0.251111	1.15475	1.03733	1.28545	6.784563e-02	ATP6V0B
Diabetic retinopathy	ENSG00000071967	Inverse variance weighted	139	-0.0271507	0.0103223	8.531251e-03	-0.0473825	-0.00691894	0.973215	0.953723	0.993105	6.782258e-02	CYBRD1
Diabetic retinopathy	ENSG00000203644	Inverse variance weighted	4	-0.151454	0.0575697	8.518451e-03	-0.264291	-0.0386177	0.859457	0.76775	0.962118	6.775545e-02	NA
Diabetic retinopathy	ENSG00000204482	Inverse variance weighted	50	-0.417557	0.158641	8.486436e-03	-0.728494	-0.106619	0.658654	0.482635	0.898868	6.756994e-02	LST1
Diabetic retinopathy	ENSG00000121281	Inverse variance weighted	39	0.120702	0.0279437	1.563960e-05	0.0659327	0.175472	1.12829	1.06815	1.19181	6.755439e-04	ADCY7
Diabetic retinopathy	ENSG00000147364	Inverse variance weighted	18	0.220541	0.0837572	8.460803e-03	0.0563774	0.384706	1.24675	1.058	1.46918	6.740035e-02	FBXO25
Diabetic retinopathy	ENSG00000129925	Inverse variance weighted	133	-0.0251994	0.00956865	8.450111e-03	-0.0439539	-0.00644482	0.975115	0.956998	0.993576	6.734968e-02	PGAP6
Diabetic retinopathy	ENSG00000170485	Inverse variance weighted	27	0.147449	0.0411435	3.386838e-04	0.0668072	0.22809	1.15887	1.06909	1.2562	6.726095e-03	NPAS2
Diabetic retinopathy	ENSG00000118418	Inverse variance weighted	11	-0.29432	0.0821128	3.379399e-04	-0.455261	-0.133379	0.745038	0.634282	0.875134	6.724831e-03	HMGN3
Diabetic retinopathy	ENSG00000128266	Inverse variance weighted	12	-0.231501	0.0645902	3.381877e-04	-0.358098	-0.104904	0.793342	0.699005	0.900411	6.724831e-03	GNAZ
Diabetic retinopathy	ENSG00000176124	Inverse variance weighted	54	-0.0879036	0.0245186	3.368462e-04	-0.13596	-0.0398471	0.915849	0.872877	0.960936	6.715331e-03	DLEU1
Diabetic retinopathy	ENSG00000138107	Inverse variance weighted	22	-0.24362	0.0563736	1.549494e-05	-0.354112	-0.133128	0.783785	0.701796	0.875353	6.711595e-04	ACTR1A
Diabetic retinopathy	ENSG00000125457	Inverse variance weighted	55	-0.110058	0.025458	1.538431e-05	-0.159956	-0.0601602	0.895782	0.852182	0.941614	6.711303e-04	MIF4GD
Diabetic retinopathy	ENSG00000215717	Inverse variance weighted	18	-0.236401	0.0546912	1.542968e-05	-0.343596	-0.129206	0.789464	0.709216	0.878793	6.711303e-04	TMEM167B
Diabetic retinopathy	ENSG00000135605	Inverse variance weighted	15	0.278534	0.0776795	3.362027e-04	0.126282	0.430785	1.32119	1.1346	1.53847	6.711106e-03	TEC
Diabetic retinopathy	ENSG00000172183	Inverse variance weighted	68	0.0431761	0.0163779	8.383015e-03	0.0110754	0.0752768	1.04412	1.01114	1.07818	6.691780e-02	ISG20
Diabetic retinopathy	ENSG00000183718	Inverse variance weighted	8	0.2071	0.0785511	8.376693e-03	0.0531396	0.36106	1.23011	1.05458	1.43485	6.690168e-02	TRIM52
Diabetic retinopathy	ENSG00000011198	Inverse variance weighted	22	0.16355	0.0455929	3.342665e-04	0.0741881	0.252912	1.17768	1.07701	1.28777	6.681034e-03	ABHD5
Diabetic retinopathy	ENSG00000165280	Inverse variance weighted	46	-0.0673739	0.0255448	8.352564e-03	-0.117442	-0.017306	0.934846	0.889192	0.982843	6.677757e-02	VCP
Diabetic retinopathy	ENSG00000138286	Inverse variance weighted	18	-0.141168	0.0393409	3.328076e-04	-0.218276	-0.0640598	0.868344	0.803904	0.937949	6.660434e-03	FAM149B1
Diabetic retinopathy	ENSG00000134013	Inverse variance weighted	32	0.0570609	0.0216141	8.290800e-03	0.0146974	0.0994245	1.05872	1.01481	1.10454	6.638617e-02	LOXL2
Diabetic retinopathy	ENSG00000213073	Inverse variance weighted	29	0.0463794	0.0175656	8.282053e-03	0.0119508	0.080808	1.04747	1.01202	1.08416	6.635030e-02	NA
Diabetic retinopathy	ENSG00000247077	Inverse variance weighted	10	-0.472562	0.0655318	5.546594e-13	-0.601004	-0.34412	0.623403	0.548261	0.708844	6.634579e-10	PGAM5
Diabetic retinopathy	ENSG00000160828	Inverse variance weighted	35	0.0377772	0.0143056	8.272692e-03	0.00973827	0.0658161	1.0385	1.00979	1.06803	6.630946e-02	NA
Diabetic retinopathy	ENSG00000050438	Inverse variance weighted	16	-0.159702	0.0604536	8.248547e-03	-0.278191	-0.0412126	0.852398	0.757152	0.959625	6.618417e-02	SLC4A8
Diabetic retinopathy	ENSG00000132823	Inverse variance weighted	81	-0.0414007	0.0156684	8.234194e-03	-0.0721107	-0.0106907	0.959445	0.930428	0.989366	6.614104e-02	OSER1
Diabetic retinopathy	ENSG00000156171	Inverse variance weighted	89	0.0423641	0.0160342	8.238919e-03	0.0109372	0.0737911	1.04327	1.011	1.07658	6.614104e-02	DRAM2
Diabetic retinopathy	ENSG00000081177	Inverse variance weighted	10	0.38713	0.146488	8.223968e-03	0.100013	0.674247	1.47275	1.10518	1.96255	6.612343e-02	EXD2
Diabetic retinopathy	ENSG00000153234	Inverse variance weighted	4	0.340529	0.128839	8.215894e-03	0.0880053	0.593053	1.40569	1.09199	1.8095	6.609268e-02	NR4A2
Diabetic retinopathy	ENSG00000063854	Inverse variance weighted	34	0.0692844	0.0262102	8.207466e-03	0.0179124	0.120656	1.07174	1.01807	1.12824	6.608128e-02	HAGH
Diabetic retinopathy	ENSG00000204248	Inverse variance weighted	21	0.758638	0.287004	8.210227e-03	0.19611	1.32117	2.13537	1.21666	3.74779	6.608128e-02	COL11A2
Diabetic retinopathy	ENSG00000173295	Inverse variance weighted	38	-0.102129	0.0386288	8.196963e-03	-0.177841	-0.0264162	0.902913	0.837075	0.97393	6.604289e-02	FAM86B3P
Diabetic retinopathy	ENSG00000170458	Inverse variance weighted	52	-0.0920113	0.0256221	3.292982e-04	-0.142231	-0.0417919	0.912095	0.867421	0.959069	6.598694e-03	CD14
Diabetic retinopathy	ENSG00000225733	Inverse variance weighted	39	-0.0793656	0.016081	8.000522e-07	-0.110884	-0.0478467	0.923702	0.895042	0.95328	6.582440e-05	FGD5-AS1
Diabetic retinopathy	ENSG00000186115	Inverse variance weighted	6	0.283421	0.107141	8.161395e-03	0.0734255	0.493417	1.32766	1.07619	1.6379	6.579041e-02	CYP4F2
Diabetic retinopathy	ENSG00000135686	Inverse variance weighted	33	-0.0628969	0.0237474	8.083096e-03	-0.109442	-0.016352	0.93904	0.896334	0.983781	6.522267e-02	KLHL36
Diabetic retinopathy	ENSG00000170779	Inverse variance weighted	20	-0.105875	0.0399749	8.084213e-03	-0.184226	-0.027524	0.899537	0.831748	0.972851	6.522267e-02	CDCA4
Diabetic retinopathy	ENSG00000237637	Inverse variance weighted	10	-0.0833185	0.0314597	8.086772e-03	-0.144979	-0.0216576	0.920058	0.86504	0.978575	6.522267e-02	NA
Diabetic retinopathy	ENSG00000254838	Inverse variance weighted	18	0.0640039	0.0241612	8.072175e-03	0.0166479	0.11136	1.0661	1.01679	1.1178	6.520640e-02	GVINP1
Diabetic retinopathy	ENSG00000263834	Inverse variance weighted	16	0.0510491	0.0192695	8.067930e-03	0.0132808	0.0888174	1.05237	1.01337	1.09288	6.520599e-02	MIR4635
Diabetic retinopathy	ENSG00000104388	Inverse variance weighted	55	-0.0732879	0.0276592	8.057037e-03	-0.1275	-0.0190758	0.929333	0.880293	0.981105	6.517221e-02	RAB2A
Diabetic retinopathy	ENSG00000125868	Inverse variance weighted	96	0.0546772	0.0206363	8.059560e-03	0.01423	0.0951243	1.0562	1.01433	1.0998	6.517221e-02	DSTN
Diabetic retinopathy	ENSG00000158089	Inverse variance weighted	16	-0.168878	0.0637075	8.029391e-03	-0.293745	-0.0440112	0.844612	0.745467	0.956943	6.503441e-02	GALNT14
Diabetic retinopathy	ENSG00000166035	Inverse variance weighted	33	0.0952933	0.0359493	8.030918e-03	0.0248326	0.165754	1.09998	1.02514	1.18028	6.503441e-02	LIPC
Diabetic retinopathy	ENSG00000258301	Inverse variance weighted	4	0.242284	0.091406	8.034155e-03	0.0631278	0.421439	1.27416	1.06516	1.52415	6.503441e-02	VASH1-AS1
Diabetic retinopathy	ENSG00000141349	Inverse variance weighted	22	0.174094	0.0656441	7.999511e-03	0.0454316	0.302756	1.19017	1.04648	1.35358	6.488292e-02	G6PC3
Diabetic retinopathy	ENSG00000173928	Inverse variance weighted	10	-0.168291	0.0634593	8.002922e-03	-0.292671	-0.0439104	0.845108	0.746268	0.95704	6.488292e-02	SWSAP1
Diabetic retinopathy	ENSG00000234511	Inverse variance weighted	5	0.287883	0.108547	7.998052e-03	0.075131	0.500635	1.3336	1.07803	1.64977	6.488292e-02	C5orf58
Diabetic retinopathy	ENSG00000132749	Inverse variance weighted	39	0.0970872	0.0365938	7.975468e-03	0.0253634	0.168811	1.10196	1.02569	1.1839	6.476164e-02	TESMIN
Diabetic retinopathy	ENSG00000141096	Inverse variance weighted	52	0.131164	0.0302731	1.473008e-05	0.0718285	0.190499	1.14015	1.07447	1.20985	6.452192e-04	DPEP3
Diabetic retinopathy	ENSG00000238278	Inverse variance weighted	12	-0.103105	0.0208701	7.798508e-07	-0.144011	-0.0622	0.902032	0.865879	0.939695	6.450362e-05	NA
Diabetic retinopathy	ENSG00000137474	Inverse variance weighted	16	-0.131901	0.0496722	7.920742e-03	-0.229259	-0.0345436	0.876428	0.795123	0.966046	6.441817e-02	MYO7A
Diabetic retinopathy	ENSG00000033327	Inverse variance weighted	8	0.213947	0.0805607	7.913865e-03	0.0560479	0.371846	1.23856	1.05765	1.45041	6.439592e-02	GAB2
Diabetic retinopathy	ENSG00000106066	Inverse variance weighted	66	0.0391465	0.0147369	7.899091e-03	0.0102621	0.0680308	1.03992	1.01031	1.0704	6.431650e-02	CPVL
Diabetic retinopathy	ENSG00000205710	Inverse variance weighted	15	-0.0896993	0.0337683	7.899968e-03	-0.155885	-0.0235134	0.914206	0.855657	0.976761	6.431650e-02	C17orf107
Diabetic retinopathy	ENSG00000198538	Inverse variance weighted	13	-0.217883	0.0820104	7.889192e-03	-0.378624	-0.0571428	0.804219	0.684803	0.944459	6.429608e-02	ZNF28
Diabetic retinopathy	ENSG00000147905	Inverse variance weighted	46	-0.122852	0.0341388	3.199378e-04	-0.189764	-0.0559397	0.884395	0.827155	0.945596	6.427692e-03	ZCCHC7
Diabetic retinopathy	ENSG00000138101	Inverse variance weighted	17	0.11312	0.0425682	7.874900e-03	0.0296865	0.196554	1.11977	1.03013	1.2172	6.421326e-02	DTNB
Diabetic retinopathy	ENSG00000084754	Inverse variance weighted	17	-0.10091	0.0379574	7.848800e-03	-0.175306	-0.0265134	0.904015	0.8392	0.973835	6.408883e-02	HADHA
Diabetic retinopathy	ENSG00000148426	Inverse variance weighted	28	0.0992568	0.0373396	7.855519e-03	0.0260712	0.172442	1.10435	1.02641	1.1882	6.408883e-02	PROSER2
Diabetic retinopathy	ENSG00000112763	Inverse variance weighted	87	0.245223	0.0565678	1.457441e-05	0.13435	0.356096	1.27791	1.14379	1.42774	6.402035e-04	BTN2A1
Diabetic retinopathy	ENSG00000173200	Inverse variance weighted	82	-0.0620008	0.0233088	7.814559e-03	-0.107686	-0.0163156	0.939882	0.897909	0.983817	6.388874e-02	PARP15
Diabetic retinopathy	ENSG00000185864	Inverse variance weighted	18	0.087136	0.024199	3.172322e-04	0.0397059	0.134566	1.09105	1.0405	1.14404	6.381580e-03	NPIPB4
Diabetic retinopathy	ENSG00000122218	Inverse variance weighted	17	-0.160705	0.0603914	7.789554e-03	-0.279072	-0.0423379	0.851543	0.756485	0.958546	6.371782e-02	COPA
Diabetic retinopathy	ENSG00000175582	Inverse variance weighted	40	-0.0791658	0.0297405	7.770480e-03	-0.137457	-0.0208744	0.923887	0.871572	0.979342	6.359525e-02	RAB6A
Diabetic retinopathy	ENSG00000025708	Inverse variance weighted	101	0.0314848	0.011827	7.765274e-03	0.00830385	0.0546657	1.03199	1.00834	1.05619	6.358610e-02	TYMP
Diabetic retinopathy	ENSG00000196693	Inverse variance weighted	60	-0.0593007	0.0222716	7.753545e-03	-0.102953	-0.0156484	0.942423	0.902169	0.984473	6.352351e-02	ZNF33B
Diabetic retinopathy	ENSG00000172795	Inverse variance weighted	33	-0.0834977	0.0313546	7.744488e-03	-0.144953	-0.0220426	0.919893	0.865063	0.978198	6.348276e-02	DCP2
Diabetic retinopathy	ENSG00000184674	Inverse variance weighted	113	-0.024187	0.00908207	7.741053e-03	-0.0419879	-0.00638615	0.976103	0.958881	0.993634	6.348276e-02	NA
Diabetic retinopathy	ENSG00000151474	Inverse variance weighted	11	-0.207647	0.0779553	7.729376e-03	-0.36044	-0.0548547	0.812494	0.69737	0.946623	6.342575e-02	FRMD4A
Diabetic retinopathy	ENSG00000183960	Inverse variance weighted	7	-0.377743	0.141812	7.729078e-03	-0.655695	-0.0997907	0.685407	0.519081	0.905027	6.342575e-02	KCNH8
Diabetic retinopathy	ENSG00000189045	Inverse variance weighted	4	-0.50867	0.141177	3.144856e-04	-0.785377	-0.231963	0.601295	0.455948	0.792975	6.334522e-03	ANKDD1B
Diabetic retinopathy	ENSG00000114999	Inverse variance weighted	8	-0.254497	0.0954948	7.698064e-03	-0.441667	-0.067327	0.775307	0.642964	0.934889	6.330243e-02	TTL
Diabetic retinopathy	ENSG00000088833	Inverse variance weighted	138	-0.0307642	0.0115429	7.693891e-03	-0.0533882	-0.00814021	0.969704	0.948012	0.991893	6.330159e-02	NSFL1C
Diabetic retinopathy	ENSG00000119673	Inverse variance weighted	37	-0.0814056	0.0305331	7.672748e-03	-0.141251	-0.0215607	0.92182	0.868272	0.97867	6.316106e-02	ACOT2
Diabetic retinopathy	ENSG00000111961	Inverse variance weighted	54	0.0991104	0.0371712	7.668572e-03	0.0262549	0.171966	1.10419	1.0266	1.18764	6.316012e-02	SASH1
Diabetic retinopathy	ENSG00000130165	Inverse variance weighted	23	-0.131712	0.0365423	3.129216e-04	-0.203334	-0.0600887	0.876594	0.816005	0.941681	6.311195e-03	ELOF1
Diabetic retinopathy	ENSG00000104419	Inverse variance weighted	49	-0.0838531	0.023262	3.124820e-04	-0.129447	-0.0382596	0.919566	0.878582	0.962463	6.310512e-03	NDRG1
Diabetic retinopathy	ENSG00000198680	Inverse variance weighted	13	-0.196733	0.0737696	7.656367e-03	-0.341322	-0.0521448	0.82141	0.71083	0.949191	6.309301e-02	TUSC1
Diabetic retinopathy	ENSG00000160789	Inverse variance weighted	23	0.155213	0.0357681	1.428654e-05	0.0851071	0.225318	1.16791	1.08883	1.25272	6.293363e-04	LMNA
Diabetic retinopathy	ENSG00000181027	Inverse variance weighted	49	0.164807	0.0379732	1.424259e-05	0.0903796	0.239235	1.17917	1.09459	1.27028	6.293363e-04	FKRP
Diabetic retinopathy	ENSG00000204947	Inverse variance weighted	31	0.138611	0.0319398	1.426284e-05	0.0760094	0.201213	1.14868	1.07897	1.22289	6.293363e-04	ZNF425
Diabetic retinopathy	ENSG00000170390	Inverse variance weighted	65	-0.0558336	0.020926	7.627114e-03	-0.0968486	-0.0148187	0.945696	0.907693	0.985291	6.291863e-02	DCLK2
Diabetic retinopathy	ENSG00000151465	Inverse variance weighted	29	-0.0638491	0.0239267	7.618537e-03	-0.110746	-0.0169527	0.938147	0.895167	0.98319	6.288123e-02	CDC123
Diabetic retinopathy	ENSG00000134571	Inverse variance weighted	104	0.0628064	0.0144645	1.411265e-05	0.034456	0.0911569	1.06482	1.03506	1.09544	6.288014e-04	MYBPC3
Diabetic retinopathy	ENSG00000103275	Inverse variance weighted	53	-0.0984928	0.0273083	3.101168e-04	-0.152017	-0.0449685	0.906202	0.858974	0.956028	6.270893e-03	UBE2I
Diabetic retinopathy	ENSG00000136161	Inverse variance weighted	3	-0.638484	0.239162	7.592620e-03	-1.10724	-0.169726	0.528092	0.330469	0.843896	6.270061e-02	RCBTB2
Diabetic retinopathy	ENSG00000242294	Inverse variance weighted	5	-0.277362	0.103841	7.561928e-03	-0.480889	-0.0738337	0.75778	0.618233	0.928826	6.248033e-02	NA
Diabetic retinopathy	ENSG00000064687	Inverse variance weighted	44	-0.0853133	0.0236415	3.078151e-04	-0.131651	-0.0389761	0.918225	0.876647	0.961774	6.245237e-03	ABCA7
Diabetic retinopathy	ENSG00000089006	Inverse variance weighted	10	-0.301579	0.0835838	3.084464e-04	-0.465403	-0.137754	0.73965	0.627882	0.871313	6.245237e-03	SNX5
Diabetic retinopathy	ENSG00000123427	Inverse variance weighted	181	0.0295331	0.00818408	3.078504e-04	0.0134923	0.0455739	1.02997	1.01358	1.04663	6.245237e-03	EEF1AKMT3
Diabetic retinopathy	ENSG00000269951	Inverse variance weighted	63	-0.0481679	0.0133496	3.083444e-04	-0.0743332	-0.0220027	0.952974	0.928362	0.978238	6.245237e-03	NA
Diabetic retinopathy	ENSG00000128590	Inverse variance weighted	4	0.408555	0.15289	7.535284e-03	0.10889	0.70822	1.50464	1.11504	2.03037	6.232642e-02	DNAJB9
Diabetic retinopathy	ENSG00000163590	Inverse variance weighted	34	0.0617975	0.0231248	7.532162e-03	0.016473	0.107122	1.06375	1.01661	1.11307	6.232642e-02	PPM1L
Diabetic retinopathy	ENSG00000172244	Inverse variance weighted	23	0.138012	0.051647	7.535226e-03	0.0367838	0.23924	1.14799	1.03747	1.27028	6.232642e-02	C5orf34
Diabetic retinopathy	ENSG00000198106	Inverse variance weighted	9	-0.116608	0.043636	7.533730e-03	-0.202134	-0.0310811	0.889934	0.816985	0.969397	6.232642e-02	NA
Diabetic retinopathy	ENSG00000160593	Inverse variance weighted	57	0.0562408	0.0210391	7.514054e-03	0.0150042	0.0974774	1.05785	1.01512	1.10239	6.229133e-02	JAML
Diabetic retinopathy	ENSG00000174132	Inverse variance weighted	116	0.0319346	0.0119466	7.515018e-03	0.00851929	0.0553499	1.03245	1.00856	1.05691	6.229133e-02	FAM174A
Diabetic retinopathy	ENSG00000150967	Inverse variance weighted	46	0.0945993	0.0353734	7.488480e-03	0.0252673	0.163931	1.09922	1.02559	1.17813	6.219328e-02	ABCB9
Diabetic retinopathy	ENSG00000241043	Inverse variance weighted	39	0.0375153	0.0140297	7.495190e-03	0.0100172	0.0650135	1.03823	1.01007	1.06717	6.219328e-02	NA
Diabetic retinopathy	ENSG00000105643	Inverse variance weighted	19	0.112602	0.0420837	7.458069e-03	0.0301179	0.195086	1.11919	1.03058	1.21542	6.208138e-02	ARRDC2
Diabetic retinopathy	ENSG00000130723	Inverse variance weighted	7	0.165534	0.0618635	7.455383e-03	0.0442812	0.286786	1.18002	1.04528	1.33214	6.208138e-02	NA
Diabetic retinopathy	ENSG00000132388	Inverse variance weighted	6	0.294977	0.110251	7.461743e-03	0.078885	0.51107	1.3431	1.08208	1.66707	6.208138e-02	UBE2G1
Diabetic retinopathy	ENSG00000161055	Inverse variance weighted	120	-0.0288596	0.0107841	7.447727e-03	-0.0499963	-0.00772281	0.971553	0.951233	0.992307	6.208138e-02	SCGB3A1
Diabetic retinopathy	ENSG00000162545	Inverse variance weighted	26	0.1267	0.0473425	7.445167e-03	0.033909	0.219492	1.13508	1.03449	1.24544	6.208138e-02	CAMK2N1
Diabetic retinopathy	ENSG00000198796	Inverse variance weighted	54	0.0688503	0.0257334	7.461311e-03	0.0184128	0.119288	1.07128	1.01858	1.12669	6.208138e-02	ALPK2
Diabetic retinopathy	ENSG00000174238	Inverse variance weighted	38	0.0684696	0.0255646	7.399798e-03	0.0183629	0.118576	1.07087	1.01853	1.12589	6.186391e-02	PITPNA
Diabetic retinopathy	ENSG00000058056	Inverse variance weighted	13	-0.178834	0.049507	3.034966e-04	-0.275868	-0.0818002	0.836245	0.758913	0.921456	6.185285e-03	USP13
Diabetic retinopathy	ENSG00000111490	Inverse variance weighted	46	0.0823452	0.0227944	3.032395e-04	0.0376682	0.127022	1.08583	1.03839	1.13544	6.185285e-03	TBC1D30
Diabetic retinopathy	ENSG00000138119	Inverse variance weighted	45	0.0859821	0.0237935	3.018768e-04	0.0393469	0.132617	1.08979	1.04013	1.14181	6.176559e-03	MYOF
Diabetic retinopathy	ENSG00000077312	Inverse variance weighted	10	0.165098	0.0616164	7.374385e-03	0.0443298	0.285866	1.17951	1.04533	1.33091	6.171780e-02	SNRPA
Diabetic retinopathy	ENSG00000130520	Inverse variance weighted	30	0.103332	0.0385555	7.360239e-03	0.0277634	0.178901	1.10886	1.02815	1.1959	6.163259e-02	LSM4
Diabetic retinopathy	ENSG00000141030	Inverse variance weighted	126	-0.034889	0.0130145	7.345006e-03	-0.0603975	-0.00938063	0.965713	0.94139	0.990663	6.153817e-02	COPS3
Diabetic retinopathy	ENSG00000039068	Inverse variance weighted	37	0.0857978	0.0320011	7.338285e-03	0.0230756	0.14852	1.08959	1.02334	1.16012	6.151500e-02	CDH1
Diabetic retinopathy	ENSG00000132196	Inverse variance weighted	19	-0.0684334	0.0255155	7.317633e-03	-0.118444	-0.018423	0.933856	0.888302	0.981746	6.140809e-02	HSD17B7
Diabetic retinopathy	ENSG00000211778	Inverse variance weighted	59	-0.0496484	0.01851	7.313035e-03	-0.085928	-0.0133687	0.951564	0.91766	0.98672	6.140265e-02	TRAV4
Diabetic retinopathy	ENSG00000250138	Inverse variance weighted	25	0.0469948	0.0175205	7.312270e-03	0.0126547	0.081335	1.04812	1.01274	1.08473	6.140265e-02	LOC728488
Diabetic retinopathy	ENSG00000128274	Inverse variance weighted	56	-0.0562107	0.0209499	7.294394e-03	-0.0972725	-0.0151488	0.94534	0.907309	0.984965	6.131234e-02	A4GALT
Diabetic retinopathy	ENSG00000228506	Inverse variance weighted	92	-0.0353056	0.00712978	7.351005e-07	-0.04928	-0.0213313	0.96531	0.951915	0.978895	6.112734e-05	NA
Diabetic retinopathy	ENSG00000173517	Inverse variance weighted	15	-0.233824	0.0646382	2.975441e-04	-0.360515	-0.107133	0.791501	0.697317	0.898406	6.095929e-03	PEAK1
Diabetic retinopathy	ENSG00000238121	Inverse variance weighted	44	0.12171	0.0279781	1.360285e-05	0.0668726	0.176547	1.12943	1.06916	1.19309	6.095801e-04	LINC00426
Diabetic retinopathy	ENSG00000164924	Inverse variance weighted	11	0.127978	0.0476549	7.241720e-03	0.0345746	0.221382	1.13653	1.03518	1.2478	6.090251e-02	YWHAZ
Diabetic retinopathy	ENSG00000119280	Inverse variance weighted	38	0.0983363	0.0366142	7.236907e-03	0.0265724	0.1701	1.10333	1.02693	1.18542	6.089497e-02	C1orf198
Diabetic retinopathy	ENSG00000188002	Inverse variance weighted	45	-0.0403378	0.0111476	2.962914e-04	-0.0621871	-0.0184885	0.960465	0.939707	0.981681	6.078273e-03	NA
Diabetic retinopathy	ENSG00000059377	Inverse variance weighted	62	0.0610439	0.0227214	7.217738e-03	0.01651	0.105578	1.06295	1.01665	1.11135	6.076655e-02	TBXAS1
Diabetic retinopathy	ENSG00000050748	Inverse variance weighted	56	-0.0776437	0.0288976	7.212725e-03	-0.134283	-0.0210045	0.925294	0.874343	0.979215	6.075725e-02	MAPK9
Diabetic retinopathy	ENSG00000230487	Inverse variance weighted	39	-0.0799077	0.018363	1.351737e-05	-0.115899	-0.0439162	0.923202	0.890565	0.957034	6.075002e-04	PSMG3-AS1
Diabetic retinopathy	ENSG00000154719	Inverse variance weighted	30	0.131761	0.0490339	7.206509e-03	0.0356549	0.227868	1.14084	1.0363	1.25592	6.073779e-02	MRPL39
Diabetic retinopathy	ENSG00000105700	Inverse variance weighted	7	-0.421881	0.0969282	1.345913e-05	-0.61186	-0.231901	0.655812	0.542341	0.793025	6.066360e-04	KXD1
Diabetic retinopathy	ENSG00000010803	Inverse variance weighted	15	0.211595	0.0584542	2.947912e-04	0.0970243	0.326165	1.23565	1.10189	1.38564	6.055486e-03	SCMH1
Diabetic retinopathy	ENSG00000163463	Inverse variance weighted	3	-0.652554	0.180246	2.942138e-04	-1.00584	-0.299271	0.520714	0.365739	0.741359	6.055486e-03	KRTCAP2
Diabetic retinopathy	ENSG00000168385	Inverse variance weighted	115	0.0460289	0.0127153	2.946304e-04	0.021107	0.0709508	1.0471	1.02133	1.07353	6.055486e-03	SEPTIN2
Diabetic retinopathy	ENSG00000085871	Inverse variance weighted	59	-0.0405045	0.0150628	7.165671e-03	-0.0700276	-0.0109815	0.960305	0.932368	0.989079	6.042635e-02	MGST2
Diabetic retinopathy	ENSG00000183604	Inverse variance weighted	65	0.030885	0.0114854	7.165323e-03	0.00837356	0.0533963	1.03137	1.00841	1.05485	6.042635e-02	NA
Diabetic retinopathy	ENSG00000133466	Inverse variance weighted	39	-0.108849	0.0249968	1.333520e-05	-0.157843	-0.0598556	0.896866	0.853984	0.941901	6.041297e-04	C1QTNF6
Diabetic retinopathy	ENSG00000161265	Inverse variance weighted	83	-0.0731718	0.0168055	1.336467e-05	-0.106111	-0.0402331	0.929441	0.899325	0.960565	6.041297e-04	U2AF1L4
Diabetic retinopathy	ENSG00000197375	Inverse variance weighted	161	0.0407634	0.00935982	1.329771e-05	0.0224181	0.0591086	1.04161	1.02267	1.06089	6.041297e-04	SLC22A5
Diabetic retinopathy	ENSG00000115970	Inverse variance weighted	10	-0.337595	0.125513	7.151037e-03	-0.5836	-0.0915901	0.713484	0.557886	0.912479	6.040120e-02	THADA
Diabetic retinopathy	ENSG00000156671	Inverse variance weighted	3	-0.574021	0.213325	7.127447e-03	-0.992137	-0.155904	0.563256	0.370783	0.855641	6.023467e-02	SAMD8
Diabetic retinopathy	ENSG00000065802	Inverse variance weighted	70	-0.0676183	0.0186634	2.911525e-04	-0.104198	-0.0310381	0.934617	0.901046	0.969439	6.016006e-03	ASB1
Diabetic retinopathy	ENSG00000163602	Inverse variance weighted	65	0.0659064	0.0181916	2.913217e-04	0.0302508	0.101562	1.06813	1.03071	1.1069	6.016006e-03	RYBP
Diabetic retinopathy	ENSG00000137601	Inverse variance weighted	40	-0.123562	0.0283597	1.318866e-05	-0.179147	-0.0679767	0.883767	0.835983	0.934282	6.014873e-04	NEK1
Diabetic retinopathy	ENSG00000197780	Inverse variance weighted	11	-0.180958	0.0415334	1.319017e-05	-0.262363	-0.0995525	0.83447	0.769231	0.905242	6.014873e-04	TAF13
Diabetic retinopathy	ENSG00000130414	Inverse variance weighted	27	-0.0709314	0.0195717	2.898858e-04	-0.109292	-0.0325708	0.931526	0.896469	0.967954	6.002296e-03	NDUFA10
Diabetic retinopathy	ENSG00000144161	Inverse variance weighted	22	0.141578	0.0525798	7.089122e-03	0.0385214	0.244634	1.15209	1.03927	1.27715	6.000863e-02	ZC3H8
Diabetic retinopathy	ENSG00000115307	Inverse variance weighted	10	0.225383	0.0836893	7.079317e-03	0.0613518	0.389414	1.2528	1.06327	1.47612	5.998383e-02	AUP1
Diabetic retinopathy	ENSG00000131044	Inverse variance weighted	4	0.325871	0.121009	7.082336e-03	0.0886933	0.563049	1.38524	1.09275	1.75602	5.998383e-02	TTLL9
Diabetic retinopathy	ENSG00000132600	Inverse variance weighted	33	-0.124562	0.0343533	2.879325e-04	-0.191895	-0.0572299	0.882883	0.825394	0.944377	5.985763e-03	PRMT7
Diabetic retinopathy	ENSG00000159723	Inverse variance weighted	8	-0.22952	0.0851798	7.048583e-03	-0.396473	-0.062568	0.794915	0.672689	0.939349	5.976306e-02	AGRP
Diabetic retinopathy	ENSG00000154917	Inverse variance weighted	39	-0.140292	0.0283	7.148230e-07	-0.19576	-0.0848235	0.869105	0.82221	0.918674	5.976074e-05	RAB6B
Diabetic retinopathy	ENSG00000170502	Inverse variance weighted	22	-0.173343	0.0477907	2.865933e-04	-0.267013	-0.0796731	0.840849	0.765663	0.923418	5.965898e-03	NUDT9
Diabetic retinopathy	ENSG00000136930	Inverse variance weighted	7	0.179291	0.0665091	7.023152e-03	0.0489337	0.309649	1.19637	1.05015	1.36295	5.957993e-02	PSMB7
Diabetic retinopathy	ENSG00000103168	Inverse variance weighted	102	0.0339385	0.0125878	7.014701e-03	0.00926644	0.0586105	1.03452	1.00931	1.06036	5.954072e-02	TAF1C
Diabetic retinopathy	ENSG00000164305	Inverse variance weighted	39	-0.0924046	0.0254591	2.839422e-04	-0.142305	-0.0425047	0.911736	0.867357	0.958386	5.926468e-03	CASP3
Diabetic retinopathy	ENSG00000166452	Inverse variance weighted	143	-0.044885	0.0123678	2.843180e-04	-0.0691259	-0.0206441	0.956107	0.933209	0.979568	5.926468e-03	AKIP1
Diabetic retinopathy	ENSG00000175634	Inverse variance weighted	47	-0.0861419	0.0237318	2.836225e-04	-0.132656	-0.0396277	0.917464	0.875766	0.961147	5.926468e-03	RPS6KB2
Diabetic retinopathy	ENSG00000254859	Inverse variance weighted	97	0.0327027	0.0090061	2.821347e-04	0.0150508	0.0503547	1.03324	1.01516	1.05164	5.912662e-03	NA
Diabetic retinopathy	ENSG00000176945	Inverse variance weighted	159	-0.0231687	0.00858503	6.960297e-03	-0.0399954	-0.00634209	0.977098	0.960794	0.993678	5.911121e-02	MUC20
Diabetic retinopathy	ENSG00000171103	Inverse variance weighted	17	0.0917757	0.0340038	6.955232e-03	0.0251282	0.158423	1.09612	1.02545	1.17166	5.910047e-02	TRMT61B
Diabetic retinopathy	ENSG00000232926	Inverse variance weighted	30	-0.038991	0.0144465	6.955037e-03	-0.0673062	-0.0106758	0.961759	0.934909	0.989381	5.910047e-02	RPL8P5
Diabetic retinopathy	ENSG00000101557	Inverse variance weighted	22	-0.100618	0.0372676	6.936712e-03	-0.173662	-0.0275731	0.904279	0.840581	0.972804	5.901378e-02	USP14
Diabetic retinopathy	ENSG00000175193	Inverse variance weighted	23	0.121367	0.0449536	6.937440e-03	0.0332581	0.209476	1.12904	1.03382	1.23303	5.901378e-02	PARL
Diabetic retinopathy	ENSG00000198373	Inverse variance weighted	11	0.240638	0.0891296	6.936670e-03	0.0659442	0.415332	1.27206	1.06817	1.51487	5.901378e-02	WWP2
Diabetic retinopathy	ENSG00000112699	Inverse variance weighted	18	0.130758	0.0484181	6.921318e-03	0.0358588	0.225658	1.13969	1.03651	1.25315	5.899380e-02	GMDS
Diabetic retinopathy	ENSG00000263264	Inverse variance weighted	6	0.105861	0.0391999	6.922391e-03	0.0290297	0.182693	1.11167	1.02946	1.20045	5.899380e-02	NA
Diabetic retinopathy	ENSG00000140474	Inverse variance weighted	77	0.0481019	0.0178082	6.910697e-03	0.0131979	0.0830059	1.04928	1.01329	1.08655	5.897988e-02	ULK3
Diabetic retinopathy	ENSG00000234684	Inverse variance weighted	28	0.0640366	0.0237022	6.898233e-03	0.0175803	0.110493	1.06613	1.01774	1.11683	5.890583e-02	SDCBP2-AS1
Diabetic retinopathy	ENSG00000234500	Inverse variance weighted	8	0.100587	0.0372269	6.892412e-03	0.0276223	0.173552	1.10582	1.02801	1.18952	5.888846e-02	NA
Diabetic retinopathy	ENSG00000188056	Inverse variance weighted	123	-0.0405001	0.0111486	2.804161e-04	-0.0623514	-0.0186489	0.960309	0.939553	0.981524	5.884575e-03	TREML4
Diabetic retinopathy	ENSG00000198873	Inverse variance weighted	32	-0.161956	0.0445818	2.803816e-04	-0.249336	-0.0745756	0.850479	0.779318	0.928137	5.884575e-03	GRK5
Diabetic retinopathy	ENSG00000108828	Inverse variance weighted	45	0.147511	0.0297311	6.994679e-07	0.0892383	0.205784	1.15895	1.09334	1.22849	5.879311e-05	VAT1
Diabetic retinopathy	ENSG00000176148	Inverse variance weighted	53	-0.11226	0.0226212	6.954744e-07	-0.156598	-0.0679228	0.893812	0.855048	0.934333	5.877515e-05	TCP11L1
Diabetic retinopathy	ENSG00000072818	Inverse variance weighted	63	0.058195	0.0160131	2.788396e-04	0.0268093	0.0895807	1.05992	1.02717	1.09372	5.875279e-03	ACAP1
Diabetic retinopathy	ENSG00000262587	Inverse variance weighted	25	0.0567443	0.0156095	2.777255e-04	0.0261497	0.087339	1.05839	1.02649	1.09127	5.867706e-03	NA
Diabetic retinopathy	ENSG00000060237	Inverse variance weighted	5	0.332825	0.123104	6.859239e-03	0.0915406	0.574109	1.3949	1.09586	1.77555	5.865503e-02	WNK1
Diabetic retinopathy	ENSG00000125319	Inverse variance weighted	9	-0.297101	0.109895	6.861318e-03	-0.512494	-0.0817069	0.742969	0.599	0.921542	5.865503e-02	HROB
Diabetic retinopathy	ENSG00000179428	Inverse variance weighted	3	-0.403178	0.14913	6.860768e-03	-0.695473	-0.110882	0.668193	0.498839	0.895044	5.865503e-02	IL6-AS1
Diabetic retinopathy	ENSG00000141503	Inverse variance weighted	65	-0.0531985	0.0196627	6.819044e-03	-0.0917373	-0.0146596	0.948192	0.912345	0.985447	5.843329e-02	MINK1
Diabetic retinopathy	ENSG00000156042	Inverse variance weighted	13	0.107899	0.0398841	6.824107e-03	0.0297259	0.186071	1.11393	1.03017	1.20451	5.843329e-02	CFAP70
Diabetic retinopathy	ENSG00000268164	Inverse variance weighted	11	0.0976238	0.0360841	6.821150e-03	0.026899	0.168349	1.10255	1.02726	1.18335	5.843329e-02	NA
Diabetic retinopathy	ENSG00000128335	Inverse variance weighted	9	0.192866	0.0712576	6.797682e-03	0.0532007	0.33253	1.21272	1.05464	1.39449	5.830334e-02	APOL2
Diabetic retinopathy	ENSG00000104783	Inverse variance weighted	111	-0.0380315	0.014044	6.768608e-03	-0.0655577	-0.0105052	0.962683	0.936545	0.98955	5.811808e-02	KCNN4
Diabetic retinopathy	ENSG00000104228	Inverse variance weighted	77	-0.0870162	0.023918	2.746506e-04	-0.133895	-0.0401369	0.916662	0.874682	0.960658	5.810636e-03	TRIM35
Diabetic retinopathy	ENSG00000197070	Inverse variance weighted	25	-0.130665	0.0482464	6.763040e-03	-0.225228	-0.0361024	0.877511	0.798334	0.964542	5.810236e-02	ARRDC1
Diabetic retinopathy	ENSG00000117480	Inverse variance weighted	70	-0.0683931	0.0187963	2.740656e-04	-0.105234	-0.0315524	0.933893	0.900114	0.96894	5.806157e-03	FAAH
Diabetic retinopathy	ENSG00000100422	Inverse variance weighted	42	0.0734369	0.0271104	6.752552e-03	0.0203005	0.126573	1.0762	1.02051	1.13493	5.804432e-02	CERK
Diabetic retinopathy	ENSG00000111886	Inverse variance weighted	8	-0.220693	0.0814687	6.750138e-03	-0.380371	-0.061014	0.801963	0.683608	0.94081	5.804432e-02	GABRR2
Diabetic retinopathy	ENSG00000253520	Inverse variance weighted	21	0.0566967	0.0209191	6.722524e-03	0.0156953	0.0976982	1.05833	1.01582	1.10263	5.785016e-02	NA
Diabetic retinopathy	ENSG00000171940	Inverse variance weighted	13	-0.16817	0.0385105	1.260417e-05	-0.243651	-0.0926897	0.84521	0.783761	0.911476	5.781560e-04	ZNF217
Diabetic retinopathy	ENSG00000069329	Inverse variance weighted	5	-0.305844	0.112828	6.714056e-03	-0.526987	-0.0847005	0.736502	0.590381	0.918787	5.780928e-02	VPS35
Diabetic retinopathy	ENSG00000140464	Inverse variance weighted	30	-0.106413	0.0392489	6.703376e-03	-0.183341	-0.0294851	0.899053	0.832484	0.970945	5.780928e-02	PML
Diabetic retinopathy	ENSG00000148356	Inverse variance weighted	6	0.304836	0.112406	6.689177e-03	0.0845216	0.525151	1.3564	1.0882	1.69071	5.780928e-02	LRSAM1
Diabetic retinopathy	ENSG00000155792	Inverse variance weighted	26	0.100264	0.0369846	6.708900e-03	0.0277739	0.172753	1.10546	1.02816	1.18857	5.780928e-02	DEPTOR
Diabetic retinopathy	ENSG00000203326	Inverse variance weighted	62	-0.0603097	0.0222436	6.701426e-03	-0.103907	-0.0167122	0.941473	0.901309	0.983427	5.780928e-02	ZNF525
Diabetic retinopathy	ENSG00000125977	Inverse variance weighted	51	-0.072027	0.0265519	6.674017e-03	-0.124069	-0.0199853	0.930506	0.883319	0.980213	5.772022e-02	EIF2S2
Diabetic retinopathy	ENSG00000099203	Inverse variance weighted	21	-0.110472	0.0407199	6.668425e-03	-0.190283	-0.0306606	0.895412	0.826725	0.969805	5.770395e-02	TMED1
Diabetic retinopathy	ENSG00000185614	Inverse variance weighted	17	0.164567	0.0606564	6.665721e-03	0.0456803	0.283454	1.17888	1.04674	1.32771	5.770395e-02	INKA1
Diabetic retinopathy	ENSG00000073910	Inverse variance weighted	16	-0.147359	0.0543065	6.658101e-03	-0.2538	-0.0409187	0.862984	0.775847	0.959907	5.768679e-02	FRY
Diabetic retinopathy	ENSG00000164283	Inverse variance weighted	11	0.165223	0.0608784	6.648084e-03	0.0459009	0.284544	1.17966	1.04697	1.32916	5.765628e-02	ESM1
Diabetic retinopathy	ENSG00000106327	Inverse variance weighted	7	0.351236	0.129291	6.595064e-03	0.0978253	0.604646	1.42082	1.10277	1.8306	5.738849e-02	TFR2
Diabetic retinopathy	ENSG00000139053	Inverse variance weighted	21	0.107656	0.0396209	6.584515e-03	0.0299993	0.185313	1.11366	1.03045	1.2036	5.734631e-02	PDE6H
Diabetic retinopathy	ENSG00000087274	Inverse variance weighted	19	0.199513	0.0733683	6.541437e-03	0.0557107	0.343314	1.22081	1.05729	1.40961	5.708157e-02	ADD1
Diabetic retinopathy	ENSG00000113161	Inverse variance weighted	14	0.306217	0.070043	1.232040e-05	0.168932	0.443501	1.35828	1.18404	1.55815	5.677295e-04	HMGCR
Diabetic retinopathy	ENSG00000235532	Inverse variance weighted	31	-0.0767571	0.0281996	6.490382e-03	-0.132028	-0.0214859	0.926115	0.876316	0.978743	5.673155e-02	LINC00402
Diabetic retinopathy	ENSG00000181409	Inverse variance weighted	74	0.0494407	0.0181608	6.481111e-03	0.0138456	0.0850358	1.05068	1.01394	1.08876	5.668238e-02	AATK
Diabetic retinopathy	ENSG00000165282	Inverse variance weighted	30	-0.109292	0.0401332	6.464429e-03	-0.187954	-0.0306314	0.896468	0.828653	0.969833	5.656830e-02	PIGO
Diabetic retinopathy	ENSG00000183309	Inverse variance weighted	26	-0.11432	0.0419552	6.434001e-03	-0.196552	-0.0320874	0.891973	0.821559	0.968422	5.633373e-02	ZNF623
Diabetic retinopathy	ENSG00000068784	Inverse variance weighted	52	-0.0657858	0.0180367	2.649834e-04	-0.101138	-0.0304338	0.936331	0.903809	0.970025	5.629088e-03	SRBD1
Diabetic retinopathy	ENSG00000067836	Inverse variance weighted	108	0.0438286	0.0120146	2.643647e-04	0.0202798	0.0673773	1.0448	1.02049	1.0697	5.623627e-03	ROGDI
Diabetic retinopathy	ENSG00000257681	Inverse variance weighted	23	-0.0533472	0.0195721	6.417058e-03	-0.0917085	-0.0149858	0.948051	0.912371	0.985126	5.621704e-02	NA
Diabetic retinopathy	ENSG00000227370	Inverse variance weighted	15	0.0983731	0.0269553	2.627548e-04	0.0455408	0.151205	1.10337	1.04659	1.16324	5.603073e-03	NA
Diabetic retinopathy	ENSG00000205927	Inverse variance weighted	17	0.237022	0.0869048	6.384046e-03	0.0666886	0.407355	1.26747	1.06896	1.50284	5.595937e-02	OLIG2
Diabetic retinopathy	ENSG00000127578	Inverse variance weighted	25	0.0889239	0.0243584	2.615865e-04	0.0411814	0.136666	1.093	1.04204	1.14645	5.587459e-03	WFIKKN1
Diabetic retinopathy	ENSG00000104341	Inverse variance weighted	63	-0.0528337	0.019364	6.363299e-03	-0.0907872	-0.0148802	0.948538	0.913212	0.98523	5.580897e-02	LAPTM4B
Diabetic retinopathy	ENSG00000104936	Inverse variance weighted	42	0.0981236	0.0359577	6.355254e-03	0.0276466	0.168601	1.1031	1.02803	1.18365	5.576987e-02	DMPK
Diabetic retinopathy	ENSG00000232098	Inverse variance weighted	10	-0.0622252	0.0227858	6.316590e-03	-0.106885	-0.0175651	0.939671	0.898629	0.982588	5.546187e-02	NA
Diabetic retinopathy	ENSG00000019102	Inverse variance weighted	9	-0.264655	0.0969015	6.310919e-03	-0.454582	-0.0747279	0.767471	0.634713	0.927996	5.545976e-02	VSIG2
Diabetic retinopathy	ENSG00000030066	Inverse variance weighted	21	0.193677	0.0709158	6.312783e-03	0.0546815	0.332672	1.2137	1.0562	1.39469	5.545976e-02	NUP160
Diabetic retinopathy	ENSG00000004766	Inverse variance weighted	9	0.348971	0.127752	6.302092e-03	0.0985775	0.599363	1.41761	1.1036	1.82096	5.542847e-02	VPS50
Diabetic retinopathy	ENSG00000186854	Inverse variance weighted	33	-0.071715	0.0262531	6.301207e-03	-0.123171	-0.020259	0.930796	0.884113	0.979945	5.542847e-02	TRABD2A
Diabetic retinopathy	ENSG00000198723	Inverse variance weighted	9	0.155541	0.0569291	6.291553e-03	0.0439599	0.267122	1.16829	1.04494	1.3062	5.542847e-02	SAXO5
Diabetic retinopathy	ENSG00000072858	Inverse variance weighted	60	-0.0627781	0.0229748	6.285956e-03	-0.107809	-0.0177475	0.939152	0.897799	0.982409	5.541192e-02	SIDT1
Diabetic retinopathy	ENSG00000242550	Inverse variance weighted	62	0.0777447	0.0156266	6.519425e-07	0.0471166	0.108373	1.08085	1.04824	1.11446	5.539730e-05	SERPINB10
Diabetic retinopathy	ENSG00000153885	Inverse variance weighted	30	0.100867	0.0369103	6.280399e-03	0.0285232	0.173212	1.10613	1.02893	1.18912	5.539433e-02	KCTD15
Diabetic retinopathy	ENSG00000259877	Inverse variance weighted	6	-0.126693	0.0463604	6.280005e-03	-0.21756	-0.0358269	0.881004	0.80448	0.964807	5.539433e-02	NA
Diabetic retinopathy	ENSG00000132953	Inverse variance weighted	15	-0.171579	0.0627327	6.236414e-03	-0.294535	-0.0486232	0.842333	0.744878	0.95254	5.506885e-02	XPO4
Diabetic retinopathy	ENSG00000122779	Inverse variance weighted	84	0.0617972	0.0169087	2.574253e-04	0.0286561	0.0949383	1.06375	1.02907	1.09959	5.506140e-03	TRIM24
Diabetic retinopathy	ENSG00000095485	Inverse variance weighted	104	0.0444854	0.0162598	6.220667e-03	0.0126162	0.0763545	1.04549	1.0127	1.07935	5.502394e-02	CWF19L1
Diabetic retinopathy	ENSG00000103226	Inverse variance weighted	36	0.0354706	0.0129663	6.226714e-03	0.0100566	0.0608846	1.03611	1.01011	1.06278	5.502394e-02	NOMO3
Diabetic retinopathy	ENSG00000171314	Inverse variance weighted	25	-0.0526905	0.0192607	6.225742e-03	-0.0904414	-0.0149395	0.948674	0.913528	0.985171	5.502394e-02	PGAM1
Diabetic retinopathy	ENSG00000198040	Inverse variance weighted	45	-0.0916591	0.0209281	1.188356e-05	-0.132678	-0.05064	0.912416	0.875747	0.950621	5.499681e-04	ZNF84
Diabetic retinopathy	ENSG00000134317	Inverse variance weighted	24	-0.125731	0.045929	6.190613e-03	-0.215752	-0.0357103	0.881852	0.805935	0.96492	5.485130e-02	GRHL1
Diabetic retinopathy	ENSG00000139668	Inverse variance weighted	59	0.067953	0.0248113	6.166544e-03	0.0193228	0.116583	1.07031	1.01951	1.12365	5.470038e-02	WDFY2
Diabetic retinopathy	ENSG00000239557	Inverse variance weighted	4	0.272145	0.0744101	2.548255e-04	0.126301	0.417988	1.31278	1.13462	1.5189	5.458038e-03	PPP2R5CP
Diabetic retinopathy	ENSG00000150977	Inverse variance weighted	74	0.0798362	0.0218249	2.541557e-04	0.0370595	0.122613	1.08311	1.03775	1.13045	5.451203e-03	RILPL2
Diabetic retinopathy	ENSG00000066336	Inverse variance weighted	29	-0.134935	0.0368824	2.536886e-04	-0.207224	-0.0626451	0.873773	0.812837	0.939277	5.448698e-03	SPI1
Diabetic retinopathy	ENSG00000126088	Inverse variance weighted	84	-0.0737022	0.0201423	2.531244e-04	-0.113181	-0.0342233	0.928948	0.892989	0.966356	5.448698e-03	UROD
Diabetic retinopathy	ENSG00000180537	Inverse variance weighted	104	0.0294352	0.0107371	6.116667e-03	0.00839059	0.0504799	1.02987	1.00843	1.05178	5.431991e-02	RNF182
Diabetic retinopathy	ENSG00000135108	Inverse variance weighted	3	0.435569	0.158859	6.109158e-03	0.124206	0.746933	1.54584	1.13225	2.11052	5.428423e-02	FBXO21
Diabetic retinopathy	ENSG00000128815	Inverse variance weighted	49	-0.0526705	0.0192069	6.101591e-03	-0.090316	-0.015025	0.948693	0.913642	0.985087	5.424800e-02	WDFY4
Diabetic retinopathy	ENSG00000197093	Inverse variance weighted	46	0.20339	0.0408373	6.342122e-07	0.123349	0.283431	1.22555	1.13128	1.32768	5.418681e-05	GAL3ST4
Diabetic retinopathy	ENSG00000244731	Inverse variance weighted	68	0.606847	0.138411	1.163171e-05	0.335561	0.878133	1.83464	1.39873	2.4064	5.417894e-04	C4A
Diabetic retinopathy	ENSG00000256092	Inverse variance weighted	38	-0.0777949	0.0177441	1.163715e-05	-0.112573	-0.0430166	0.925154	0.893532	0.957896	5.417894e-04	SBNO1-AS1
Diabetic retinopathy	ENSG00000267080	Inverse variance weighted	59	-0.120796	0.0219498	3.727869e-08	-0.163818	-0.0777744	0.886215	0.848897	0.925173	5.417604e-06	ASB16-AS1
Diabetic retinopathy	ENSG00000154124	Inverse variance weighted	10	-0.154525	0.0563323	6.086295e-03	-0.264936	-0.0441136	0.856822	0.767255	0.956845	5.417395e-02	OTULIN
Diabetic retinopathy	ENSG00000111331	Inverse variance weighted	28	0.244	0.0489787	6.301151e-07	0.148002	0.339998	1.27634	1.15951	1.40494	5.413420e-05	OAS3
Diabetic retinopathy	ENSG00000114107	Inverse variance weighted	16	0.135844	0.0495101	6.073869e-03	0.0388043	0.232884	1.1455	1.03957	1.26223	5.409431e-02	CEP70
Diabetic retinopathy	ENSG00000096717	Inverse variance weighted	78	-0.0315134	0.0114798	6.048915e-03	-0.0540137	-0.00901298	0.968978	0.947419	0.991027	5.390294e-02	SIRT1
Diabetic retinopathy	ENSG00000188037	Inverse variance weighted	31	0.0811372	0.0295481	6.033936e-03	0.0232228	0.139052	1.08452	1.02349	1.14918	5.380029e-02	CLCN1
Diabetic retinopathy	ENSG00000197217	Inverse variance weighted	31	0.0701709	0.0255518	6.028569e-03	0.0200894	0.120252	1.07269	1.02029	1.12778	5.378327e-02	ENTPD4
Diabetic retinopathy	ENSG00000066427	Inverse variance weighted	14	0.155149	0.0564877	6.021783e-03	0.0444328	0.265865	1.16783	1.04543	1.30456	5.375357e-02	ATXN3
Diabetic retinopathy	ENSG00000084073	Inverse variance weighted	14	-0.189856	0.069095	6.000556e-03	-0.325282	-0.0544296	0.827078	0.722324	0.947025	5.367416e-02	ZMPSTE24
Diabetic retinopathy	ENSG00000180992	Inverse variance weighted	33	0.0807231	0.0293801	6.004270e-03	0.0231382	0.138308	1.08407	1.02341	1.14833	5.367416e-02	MRPL14
Diabetic retinopathy	ENSG00000211753	Inverse variance weighted	57	-0.0244047	0.00888214	6.002999e-03	-0.0418137	-0.00699573	0.975891	0.959048	0.993029	5.367416e-02	TRBV28
Diabetic retinopathy	ENSG00000214193	Inverse variance weighted	3	0.425645	0.154895	5.996868e-03	0.12205	0.729239	1.53058	1.12981	2.0735	5.367416e-02	SH3D21
Diabetic retinopathy	ENSG00000071575	Inverse variance weighted	50	-0.0740202	0.0269209	5.967788e-03	-0.126785	-0.0212553	0.928653	0.880923	0.978969	5.351736e-02	TRIB2
Diabetic retinopathy	ENSG00000197345	Inverse variance weighted	138	-0.051879	0.0104038	6.147398e-07	-0.0722705	-0.0314875	0.949444	0.930279	0.969003	5.340337e-05	MRPL21
Diabetic retinopathy	ENSG00000100603	Inverse variance weighted	41	0.088926	0.0323242	5.940080e-03	0.0255707	0.152281	1.093	1.0259	1.16449	5.336618e-02	SNW1
Diabetic retinopathy	ENSG00000143319	Inverse variance weighted	6	0.238127	0.0865708	5.947498e-03	0.0684482	0.407806	1.26887	1.07085	1.50351	5.336618e-02	ISG20L2
Diabetic retinopathy	ENSG00000163508	Inverse variance weighted	27	0.136461	0.0496012	5.938355e-03	0.0392428	0.23368	1.14621	1.04002	1.26324	5.336618e-02	EOMES
Diabetic retinopathy	ENSG00000173926	Inverse variance weighted	30	-0.107112	0.0389332	5.938176e-03	-0.183421	-0.030803	0.898425	0.832417	0.969667	5.336618e-02	MARCHF3
Diabetic retinopathy	ENSG00000185163	Inverse variance weighted	9	0.105707	0.0384287	5.946196e-03	0.0303868	0.181027	1.1115	1.03085	1.19845	5.336618e-02	DDX51
Diabetic retinopathy	ENSG00000237517	Inverse variance weighted	11	-0.136514	0.0496294	5.947452e-03	-0.233788	-0.0392402	0.872394	0.79153	0.96152	5.336618e-02	NA
Diabetic retinopathy	ENSG00000181192	Inverse variance weighted	36	0.0828678	0.0300959	5.896924e-03	0.0238799	0.141856	1.0864	1.02417	1.15241	5.312698e-02	DHTKD1
Diabetic retinopathy	ENSG00000078081	Inverse variance weighted	22	0.33923	0.0566693	2.148818e-09	0.228158	0.450302	1.40387	1.25628	1.56879	5.303827e-07	LAMP3
Diabetic retinopathy	ENSG00000100441	Inverse variance weighted	58	0.080264	0.0182817	1.131400e-05	0.0444319	0.116096	1.08357	1.04543	1.1231	5.299178e-04	KHNYN
Diabetic retinopathy	ENSG00000243389	Inverse variance weighted	9	0.190169	0.0690155	5.860957e-03	0.0548991	0.32544	1.20945	1.05643	1.38464	5.286420e-02	NA
Diabetic retinopathy	ENSG00000108599	Inverse variance weighted	106	0.0669464	0.0111773	2.105166e-09	0.0450388	0.088854	1.06924	1.04607	1.09292	5.279892e-07	AKAP10
Diabetic retinopathy	ENSG00000184574	Inverse variance weighted	42	0.162823	0.027184	2.102741e-09	0.109542	0.216103	1.17683	1.11577	1.24123	5.279892e-07	LPAR5
Diabetic retinopathy	ENSG00000184445	Inverse variance weighted	13	0.143109	0.0519169	5.842453e-03	0.0413515	0.244866	1.15386	1.04222	1.27745	5.275851e-02	KNTC1
Diabetic retinopathy	ENSG00000164463	Inverse variance weighted	28	-0.102184	0.0370528	5.819097e-03	-0.174808	-0.0295609	0.902863	0.839618	0.970872	5.257813e-02	CREBRF
Diabetic retinopathy	ENSG00000010256	Inverse variance weighted	7	0.341987	0.0685115	5.986145e-07	0.207704	0.476269	1.40774	1.23085	1.61006	5.229470e-05	UQCRC1
Diabetic retinopathy	ENSG00000197355	Inverse variance weighted	82	-0.0688549	0.0137898	5.939210e-07	-0.0958829	-0.0418269	0.933462	0.90857	0.959036	5.217780e-05	UAP1L1
Diabetic retinopathy	ENSG00000164144	Inverse variance weighted	96	-0.0342428	0.0124001	5.753847e-03	-0.058547	-0.00993855	0.966337	0.943134	0.990111	5.210968e-02	ARFIP1
Diabetic retinopathy	ENSG00000104725	Inverse variance weighted	20	0.13557	0.0490732	5.734220e-03	0.0393864	0.231753	1.14519	1.04017	1.26081	5.199273e-02	NA
Diabetic retinopathy	ENSG00000174851	Inverse variance weighted	10	-0.208588	0.075492	5.726390e-03	-0.356553	-0.0606239	0.811729	0.700086	0.941177	5.199273e-02	YIF1A
Diabetic retinopathy	ENSG00000186431	Inverse variance weighted	18	-0.0727089	0.0263208	5.737590e-03	-0.124298	-0.0211201	0.929872	0.883117	0.979101	5.199273e-02	FCAR
Diabetic retinopathy	ENSG00000226659	Inverse variance weighted	68	-0.047512	0.00861865	3.533727e-08	-0.0644046	-0.0306195	0.953599	0.937626	0.969845	5.183911e-06	TSPAN14-AS1
Diabetic retinopathy	ENSG00000182310	Inverse variance weighted	25	-0.160478	0.0580497	5.701030e-03	-0.274256	-0.0467009	0.851736	0.760138	0.954373	5.181240e-02	SPACA6
Diabetic retinopathy	ENSG00000248905	Inverse variance weighted	61	0.0380672	0.0137684	5.695454e-03	0.0110811	0.0650534	1.0388	1.01114	1.06722	5.179199e-02	FMN1
Diabetic retinopathy	ENSG00000246174	Inverse variance weighted	85	-0.0279276	0.0100989	5.685024e-03	-0.0477215	-0.00813381	0.972459	0.953399	0.991899	5.172740e-02	KCTD21-AS1
Diabetic retinopathy	ENSG00000137404	Inverse variance weighted	3	2.90275	1.04954	5.679638e-03	0.845644	4.95986	18.2242	2.32948	142.573	5.170865e-02	NRM
Diabetic retinopathy	ENSG00000179743	Inverse variance weighted	39	0.067954	0.0245647	5.669213e-03	0.0198071	0.116101	1.07032	1.02	1.12311	5.164398e-02	SPEN-AS1
Diabetic retinopathy	ENSG00000256518	Inverse variance weighted	20	0.0546772	0.0197647	5.667915e-03	0.0159383	0.093416	1.0562	1.01607	1.09792	5.164398e-02	NA
Diabetic retinopathy	ENSG00000163607	Inverse variance weighted	35	0.0848054	0.030637	5.638973e-03	0.0247568	0.144854	1.08851	1.02507	1.15587	5.151940e-02	GTPBP8
Diabetic retinopathy	ENSG00000260814	Inverse variance weighted	35	0.0621038	0.0141235	1.096566e-05	0.0344217	0.0897858	1.06407	1.03502	1.09394	5.151543e-04	NA
Diabetic retinopathy	ENSG00000140497	Inverse variance weighted	64	-0.0857914	0.0233424	2.375319e-04	-0.131543	-0.0400402	0.917786	0.876742	0.960751	5.144318e-03	SCAMP2
Diabetic retinopathy	ENSG00000119397	Inverse variance weighted	36	0.083839	0.0302709	5.612085e-03	0.0245081	0.14317	1.08745	1.02481	1.15393	5.133407e-02	CNTRL
Diabetic retinopathy	ENSG00000226150	Inverse variance weighted	20	0.0573842	0.0207153	5.603326e-03	0.0167822	0.0979862	1.05906	1.01692	1.10295	5.128412e-02	NA
Diabetic retinopathy	ENSG00000111341	Inverse variance weighted	21	0.173579	0.0471946	2.351317e-04	0.0810772	0.26608	1.18955	1.08445	1.30484	5.125922e-03	MGP
Diabetic retinopathy	ENSG00000132640	Inverse variance weighted	13	0.255551	0.0695046	2.362215e-04	0.119322	0.39178	1.29117	1.12673	1.47961	5.125922e-03	BTBD3
Diabetic retinopathy	ENSG00000176715	Inverse variance weighted	36	0.15188	0.0413079	2.361897e-04	0.0709169	0.232844	1.16402	1.07349	1.26218	5.125922e-03	ACSF3
Diabetic retinopathy	ENSG00000260051	Inverse variance weighted	21	0.0780615	0.0212319	2.363528e-04	0.0364469	0.119676	1.08119	1.03712	1.12713	5.125922e-03	NA
Diabetic retinopathy	ENSG00000186891	Inverse variance weighted	28	-0.0713337	0.0257378	5.578873e-03	-0.12178	-0.0208877	0.931151	0.885343	0.979329	5.109039e-02	TNFRSF18
Diabetic retinopathy	ENSG00000204625	Inverse variance weighted	13	-0.333154	0.0905454	2.337702e-04	-0.510623	-0.155685	0.71666	0.600122	0.855829	5.105515e-03	HCG9
Diabetic retinopathy	ENSG00000167468	Inverse variance weighted	92	0.0425497	0.0153484	5.566984e-03	0.0124668	0.0726326	1.04347	1.01254	1.07534	5.101155e-02	GPX4
Diabetic retinopathy	ENSG00000132329	Inverse variance weighted	30	-0.0838403	0.0302335	5.552664e-03	-0.143098	-0.0245826	0.919578	0.866669	0.975717	5.092879e-02	RAMP1
Diabetic retinopathy	ENSG00000161944	Inverse variance weighted	106	0.042961	0.0154928	5.554677e-03	0.0125952	0.0733268	1.0439	1.01267	1.07608	5.092879e-02	ASGR2
Diabetic retinopathy	ENSG00000111725	Inverse variance weighted	78	0.113033	0.0226107	5.760173e-07	0.0687158	0.15735	1.11967	1.07113	1.1704	5.089244e-05	PRKAB1
Diabetic retinopathy	ENSG00000161955	Inverse variance weighted	41	-0.103755	0.0235771	1.079033e-05	-0.149966	-0.0575445	0.901446	0.860737	0.94408	5.084535e-04	TNFSF13
Diabetic retinopathy	ENSG00000214595	Inverse variance weighted	39	0.100806	0.0273868	2.324742e-04	0.047128	0.154484	1.10606	1.04826	1.16706	5.084352e-03	EML6
Diabetic retinopathy	ENSG00000167914	Inverse variance weighted	56	0.0688661	0.018706	2.318605e-04	0.0322024	0.10553	1.07129	1.03273	1.1113	5.078071e-03	GSDMA
Diabetic retinopathy	ENSG00000170185	Inverse variance weighted	30	0.209428	0.0379536	3.428793e-08	0.135039	0.283817	1.23297	1.14458	1.32819	5.077880e-06	USP38
Diabetic retinopathy	ENSG00000158941	Inverse variance weighted	22	0.091343	0.03292	5.525383e-03	0.0268197	0.155866	1.09564	1.02718	1.16867	5.072001e-02	CCAR2
Diabetic retinopathy	ENSG00000125864	Inverse variance weighted	48	0.144713	0.0392927	2.305423e-04	0.0676997	0.221727	1.15571	1.07004	1.24823	5.056322e-03	BFSP1
Diabetic retinopathy	ENSG00000029534	Inverse variance weighted	29	-0.121292	0.0436791	5.488323e-03	-0.206903	-0.0356806	0.885776	0.813099	0.964948	5.043937e-02	ANK1
Diabetic retinopathy	ENSG00000211513	Inverse variance weighted	12	0.230623	0.0317695	3.892339e-13	0.168355	0.292891	1.25938	1.18336	1.3403	5.043823e-10	NA
Diabetic retinopathy	ENSG00000063169	Inverse variance weighted	22	-0.12087	0.0435122	5.472209e-03	-0.206154	-0.0355859	0.886149	0.813708	0.96504	5.035625e-02	BICRA
Diabetic retinopathy	ENSG00000137270	Inverse variance weighted	28	0.110184	0.0396526	5.457263e-03	0.0324646	0.187903	1.11648	1.033	1.20672	5.030257e-02	GCM1
Diabetic retinopathy	ENSG00000258429	Inverse variance weighted	15	-0.159658	0.05745	5.451260e-03	-0.27226	-0.0470563	0.852435	0.761656	0.954034	5.027704e-02	PDF
Diabetic retinopathy	ENSG00000100629	Inverse variance weighted	74	-0.0526128	0.0189299	5.446682e-03	-0.0897153	-0.0155103	0.948747	0.914191	0.984609	5.026552e-02	CEP128
Diabetic retinopathy	ENSG00000246089	Inverse variance weighted	24	0.0517323	0.0186131	5.446778e-03	0.0152506	0.0882139	1.05309	1.01537	1.09222	5.026552e-02	MCPH1-DT
Diabetic retinopathy	ENSG00000152700	Inverse variance weighted	24	0.193306	0.038641	5.655843e-07	0.11757	0.269042	1.21325	1.12476	1.30871	5.025620e-05	SAR1B
Diabetic retinopathy	ENSG00000250731	Inverse variance weighted	26	0.0569421	0.0154527	2.287773e-04	0.0266547	0.0872294	1.05859	1.02701	1.09115	5.024699e-03	NA
Diabetic retinopathy	ENSG00000013523	Inverse variance weighted	59	-0.0784184	0.0212761	2.280337e-04	-0.12012	-0.0367172	0.924578	0.886814	0.963949	5.020870e-03	ANGEL1
Diabetic retinopathy	ENSG00000238268	Inverse variance weighted	83	0.0335161	0.00909413	2.282801e-04	0.0156917	0.0513406	1.03408	1.01582	1.05268	5.020870e-03	NA
Diabetic retinopathy	ENSG00000109016	Inverse variance weighted	13	-0.241383	0.0867919	5.416233e-03	-0.411495	-0.0712714	0.78554	0.662659	0.931209	5.004916e-02	DHRS7B
Diabetic retinopathy	ENSG00000179528	Inverse variance weighted	12	0.161679	0.0581342	5.416897e-03	0.0477361	0.275622	1.17548	1.04889	1.31735	5.004916e-02	LBX2
Diabetic retinopathy	ENSG00000181885	Inverse variance weighted	25	-0.15803	0.0568127	5.409125e-03	-0.269383	-0.0466775	0.853824	0.76385	0.954395	5.003682e-02	CLDN7
Diabetic retinopathy	ENSG00000164039	Inverse variance weighted	55	0.0728548	0.0165388	1.057473e-05	0.0404387	0.105271	1.07557	1.04127	1.11101	4.998086e-04	BDH2
Diabetic retinopathy	ENSG00000141646	Inverse variance weighted	15	0.156301	0.0561665	5.388853e-03	0.0462149	0.266387	1.16918	1.0473	1.30524	4.990868e-02	SMAD4
Diabetic retinopathy	ENSG00000155561	Inverse variance weighted	14	-0.166499	0.0598219	5.381780e-03	-0.28375	-0.0492482	0.846624	0.752955	0.951945	4.988586e-02	NUP205
Diabetic retinopathy	ENSG00000178105	Inverse variance weighted	9	-0.228872	0.0822344	5.383181e-03	-0.390051	-0.0676923	0.795431	0.677022	0.934548	4.988586e-02	DDX10
Diabetic retinopathy	ENSG00000167874	Inverse variance weighted	22	-0.182771	0.0495434	2.250388e-04	-0.279876	-0.0856661	0.832959	0.755877	0.917901	4.977742e-03	TMEM88
Diabetic retinopathy	ENSG00000105063	Inverse variance weighted	10	0.258892	0.0701522	2.238749e-04	0.121393	0.39639	1.29549	1.12907	1.48645	4.974381e-03	PPP6R1
Diabetic retinopathy	ENSG00000231793	Inverse variance weighted	87	-0.035287	0.00956379	2.245669e-04	-0.054032	-0.016542	0.965328	0.947402	0.983594	4.974381e-03	NA
Diabetic retinopathy	ENSG00000171316	Inverse variance weighted	27	0.183071	0.0495908	2.228226e-04	0.0858729	0.280269	1.2009	1.08967	1.32349	4.964615e-03	CHD7
Diabetic retinopathy	ENSG00000184056	Inverse variance weighted	48	0.0977923	0.026483	2.219295e-04	0.0458857	0.149699	1.10273	1.04695	1.16148	4.964615e-03	VPS33B
Diabetic retinopathy	ENSG00000184792	Inverse variance weighted	19	-0.237998	0.0644701	2.228490e-04	-0.364359	-0.111636	0.788204	0.694642	0.894369	4.964615e-03	OSBP2
Diabetic retinopathy	ENSG00000048828	Inverse variance weighted	9	0.349117	0.125334	5.344477e-03	0.103463	0.594771	1.41782	1.10901	1.81262	4.958628e-02	FAM120A
Diabetic retinopathy	ENSG00000158373	Inverse variance weighted	155	0.188324	0.0313589	1.908080e-09	0.126861	0.249788	1.20723	1.13526	1.28375	4.945107e-07	H2BC5
Diabetic retinopathy	ENSG00000169715	Inverse variance weighted	44	0.134827	0.0269279	5.529408e-07	0.0820486	0.187606	1.14434	1.08551	1.20636	4.941512e-05	MT1E
Diabetic retinopathy	ENSG00000164054	Inverse variance weighted	18	-0.290835	0.104356	5.320569e-03	-0.495372	-0.0862976	0.747639	0.609344	0.917321	4.939394e-02	SHISA5
Diabetic retinopathy	ENSG00000196981	Inverse variance weighted	71	0.0555289	0.0199214	5.313286e-03	0.016483	0.0945749	1.0571	1.01662	1.09919	4.935579e-02	WDR5B
Diabetic retinopathy	ENSG00000102893	Inverse variance weighted	20	0.225343	0.0609915	2.201857e-04	0.105799	0.344886	1.25275	1.1116	1.41183	4.933556e-03	PHKB
Diabetic retinopathy	ENSG00000088808	Inverse variance weighted	10	0.391916	0.106062	2.197367e-04	0.184035	0.599797	1.47981	1.20206	1.82175	4.930600e-03	PPP1R13B
Diabetic retinopathy	ENSG00000196696	Inverse variance weighted	37	0.153716	0.0348665	1.039900e-05	0.0853779	0.222055	1.16616	1.08913	1.24864	4.930015e-04	PDXDC2P-NPIPB14P
Diabetic retinopathy	ENSG00000145675	Inverse variance weighted	16	-0.172868	0.061991	5.293542e-03	-0.294371	-0.0513661	0.841248	0.745	0.949931	4.920178e-02	PIK3R1
Diabetic retinopathy	ENSG00000065883	Inverse variance weighted	31	-0.126983	0.0343531	2.186711e-04	-0.194315	-0.059651	0.880749	0.823398	0.942093	4.913779e-03	CDK13
Diabetic retinopathy	ENSG00000253590	Inverse variance weighted	12	-0.0397989	0.0142626	5.263720e-03	-0.0677537	-0.0118442	0.960983	0.934491	0.988226	4.901248e-02	NA
Diabetic retinopathy	ENSG00000136867	Inverse variance weighted	33	0.0904913	0.0324142	5.242861e-03	0.0269595	0.154023	1.09471	1.02733	1.16652	4.898527e-02	SLC31A2
Diabetic retinopathy	ENSG00000154518	Inverse variance weighted	8	-0.283784	0.101678	5.254497e-03	-0.483073	-0.0844948	0.752929	0.616885	0.918976	4.898527e-02	ATP5MC3
Diabetic retinopathy	ENSG00000175395	Inverse variance weighted	60	-0.056562	0.0202637	5.249785e-03	-0.0962789	-0.0168451	0.945008	0.908211	0.983296	4.898527e-02	ZNF25
Diabetic retinopathy	ENSG00000148296	Inverse variance weighted	47	0.0566178	0.0202715	5.222665e-03	0.0168856	0.0963501	1.05825	1.01703	1.10114	4.883490e-02	SURF6
Diabetic retinopathy	ENSG00000159461	Inverse variance weighted	102	-0.0332298	0.0118955	5.214454e-03	-0.056545	-0.00991465	0.967316	0.945024	0.990134	4.878746e-02	AMFR
Diabetic retinopathy	ENSG00000168301	Inverse variance weighted	3	0.588536	0.210658	5.209286e-03	0.175646	1.00143	1.80135	1.19202	2.72216	4.876845e-02	KCTD6
Diabetic retinopathy	ENSG00000227533	Inverse variance weighted	35	-0.0343676	0.0122987	5.199499e-03	-0.058473	-0.0102621	0.966216	0.943204	0.98979	4.870615e-02	SLC2A1-DT
Diabetic retinopathy	ENSG00000184185	Inverse variance weighted	3	-0.186968	0.0668955	5.191284e-03	-0.318083	-0.0558523	0.829471	0.727543	0.945679	4.865851e-02	KCNJ12
Diabetic retinopathy	ENSG00000161040	Inverse variance weighted	37	0.104818	0.0283316	2.158670e-04	0.049288	0.160348	1.11051	1.05052	1.17392	4.857788e-03	FBXL13
Diabetic retinopathy	ENSG00000125629	Inverse variance weighted	37	0.106587	0.038095	5.143226e-03	0.0319207	0.181253	1.11247	1.03244	1.19872	4.826625e-02	INSIG2
Diabetic retinopathy	ENSG00000121578	Inverse variance weighted	97	-0.049076	0.0175382	5.138381e-03	-0.083451	-0.014701	0.952109	0.919936	0.985406	4.824989e-02	B4GALT4
Diabetic retinopathy	ENSG00000206052	Inverse variance weighted	35	-0.212536	0.0353507	1.829860e-09	-0.281824	-0.143249	0.808531	0.754407	0.866538	4.822766e-07	DOK6
Diabetic retinopathy	ENSG00000011021	Inverse variance weighted	30	0.078264	0.0279645	5.130999e-03	0.0234536	0.133074	1.08141	1.02373	1.14234	4.822293e-02	CLCN6
Diabetic retinopathy	ENSG00000135898	Inverse variance weighted	20	0.171502	0.0612812	5.132408e-03	0.0513906	0.291613	1.18709	1.05273	1.33858	4.822293e-02	GPR55
Diabetic retinopathy	ENSG00000131401	Inverse variance weighted	144	-0.0381138	0.0102931	2.132030e-04	-0.0582883	-0.0179392	0.962603	0.943378	0.982221	4.811767e-03	NA
Diabetic retinopathy	ENSG00000163735	Inverse variance weighted	65	-0.0607718	0.0164111	2.129911e-04	-0.0929376	-0.028606	0.941038	0.91125	0.971799	4.811767e-03	CXCL5
Diabetic retinopathy	ENSG00000258790	Inverse variance weighted	96	-0.0524434	0.0141614	2.128346e-04	-0.0801997	-0.0246872	0.948908	0.922932	0.975615	4.811767e-03	PRORP
Diabetic retinopathy	ENSG00000120314	Inverse variance weighted	80	0.0598437	0.0213624	5.088791e-03	0.0179734	0.101714	1.06167	1.01814	1.10707	4.787096e-02	WDR55
Diabetic retinopathy	ENSG00000176927	Inverse variance weighted	12	0.394752	0.0713794	3.196385e-08	0.254848	0.534655	1.48402	1.29027	1.70686	4.779211e-06	EFCAB5
Diabetic retinopathy	ENSG00000153391	Inverse variance weighted	51	-0.0806125	0.0287611	5.065578e-03	-0.136984	-0.0242408	0.922551	0.871984	0.976051	4.771032e-02	INO80C
Diabetic retinopathy	ENSG00000204282	Inverse variance weighted	40	-0.0555913	0.0198328	5.062953e-03	-0.0944635	-0.016719	0.945926	0.909861	0.98342	4.771032e-02	NA
Diabetic retinopathy	ENSG00000170903	Inverse variance weighted	28	-0.196458	0.039163	5.264364e-07	-0.273218	-0.119699	0.821636	0.760927	0.887188	4.759353e-05	MSANTD4
Diabetic retinopathy	ENSG00000162636	Inverse variance weighted	7	-0.227708	0.0812074	5.046901e-03	-0.386874	-0.0685411	0.796357	0.679176	0.933755	4.759206e-02	EEIG2
Diabetic retinopathy	ENSG00000165406	Inverse variance weighted	12	0.170323	0.0607318	5.039213e-03	0.051289	0.289358	1.18569	1.05263	1.33557	4.754840e-02	MARCHF8
Diabetic retinopathy	ENSG00000096654	Inverse variance weighted	18	0.974801	0.194271	5.228421e-07	0.59403	1.35557	2.65064	1.81127	3.87898	4.754499e-05	ZNF184
Diabetic retinopathy	ENSG00000177030	Inverse variance weighted	46	0.15019	0.0271443	3.147437e-08	0.0969876	0.203393	1.16206	1.10185	1.22555	4.751713e-06	DEAF1
Diabetic retinopathy	ENSG00000122359	Inverse variance weighted	66	0.10008	0.0226511	9.946476e-06	0.055684	0.144476	1.10526	1.05726	1.15543	4.744408e-04	ANXA11
Diabetic retinopathy	ENSG00000154229	Inverse variance weighted	49	0.0827317	0.0294803	5.010856e-03	0.0249502	0.140513	1.08625	1.02526	1.15086	4.733828e-02	PRKCA
Diabetic retinopathy	ENSG00000213676	Inverse variance weighted	35	-1.15699	0.261761	9.868851e-06	-1.67004	-0.643939	0.314431	0.188239	0.525219	4.731568e-04	ATF6B
Diabetic retinopathy	ENSG00000113558	Inverse variance weighted	18	-0.177587	0.047881	2.081331e-04	-0.271434	-0.0837407	0.837288	0.762285	0.91967	4.717886e-03	SKP1
Diabetic retinopathy	ENSG00000134575	Inverse variance weighted	90	0.0435452	0.0155051	4.978078e-03	0.0131553	0.0739351	1.04451	1.01324	1.07674	4.705721e-02	ACP2
Diabetic retinopathy	ENSG00000172725	Inverse variance weighted	17	0.159007	0.0566095	4.972039e-03	0.0480524	0.269962	1.17235	1.04923	1.30991	4.702871e-02	CORO1B
Diabetic retinopathy	ENSG00000242125	Inverse variance weighted	9	0.150642	0.0536287	4.969769e-03	0.0455301	0.255755	1.16258	1.04658	1.29144	4.702871e-02	SNHG3
Diabetic retinopathy	ENSG00000157020	Inverse variance weighted	79	-0.108527	0.0196005	3.078123e-08	-0.146944	-0.0701098	0.897155	0.863342	0.932291	4.692629e-06	SEC13
Diabetic retinopathy	ENSG00000241839	Inverse variance weighted	91	0.0914903	0.0182201	5.129841e-07	0.0557789	0.127202	1.09581	1.05736	1.13565	4.692295e-05	PLEKHO2
Diabetic retinopathy	ENSG00000142208	Inverse variance weighted	29	-0.0810945	0.0288416	4.927742e-03	-0.137624	-0.024565	0.922107	0.871426	0.975734	4.669494e-02	AKT1
Diabetic retinopathy	ENSG00000164048	Inverse variance weighted	113	0.0723826	0.0130659	3.028302e-08	0.0467733	0.0979918	1.07507	1.04788	1.10295	4.662386e-06	ZNF589
Diabetic retinopathy	ENSG00000105849	Inverse variance weighted	11	-0.278838	0.0991439	4.916523e-03	-0.47316	-0.0845155	0.756663	0.623031	0.918957	4.661703e-02	POLR1F
Diabetic retinopathy	ENSG00000185009	Inverse variance weighted	49	-0.0739897	0.0199277	2.048893e-04	-0.113048	-0.0349315	0.928681	0.893108	0.965672	4.651136e-03	AP3M1
Diabetic retinopathy	ENSG00000235231	Inverse variance weighted	53	-0.027051	0.00961486	4.901168e-03	-0.0458961	-0.00820588	0.973312	0.955141	0.991828	4.649979e-02	NA
Diabetic retinopathy	ENSG00000260953	Inverse variance weighted	14	-0.123246	0.0245275	5.039826e-07	-0.17132	-0.0751717	0.884046	0.842552	0.927584	4.637237e-05	NA
Diabetic retinopathy	ENSG00000116688	Inverse variance weighted	96	0.0296458	0.0105307	4.874834e-03	0.00900572	0.0502859	1.03009	1.00905	1.05157	4.627819e-02	MFN2
Diabetic retinopathy	ENSG00000152969	Inverse variance weighted	18	0.0903898	0.0321023	4.867402e-03	0.0274693	0.15331	1.0946	1.02785	1.16569	4.625667e-02	JAKMIP1
Diabetic retinopathy	ENSG00000175164	Inverse variance weighted	76	-0.0342923	0.0121797	4.869593e-03	-0.0581645	-0.0104202	0.966289	0.943495	0.989634	4.625667e-02	ABO
Diabetic retinopathy	ENSG00000127663	Inverse variance weighted	42	-0.0809862	0.0287462	4.843146e-03	-0.137329	-0.0246437	0.922206	0.871684	0.975657	4.608991e-02	KDM4B
Diabetic retinopathy	ENSG00000169359	Inverse variance weighted	19	-0.11763	0.0417495	4.839636e-03	-0.199459	-0.035801	0.889025	0.819174	0.964832	4.608472e-02	SLC33A1
Diabetic retinopathy	ENSG00000166908	Inverse variance weighted	14	-0.186719	0.0662243	4.810046e-03	-0.316518	-0.0569189	0.829677	0.728682	0.944671	4.585912e-02	PIP4K2C
Diabetic retinopathy	ENSG00000187037	Inverse variance weighted	37	0.0953104	0.0338	4.804814e-03	0.0290624	0.161558	1.1	1.02949	1.17534	4.583733e-02	GPR141
Diabetic retinopathy	ENSG00000204882	Inverse variance weighted	8	-0.234257	0.0630137	2.011601e-04	-0.357764	-0.11075	0.791158	0.699238	0.895162	4.573158e-03	GPR20
Diabetic retinopathy	ENSG00000248538	Inverse variance weighted	235	0.0146394	0.00518502	4.751609e-03	0.00447678	0.024802	1.01475	1.00449	1.02511	4.546566e-02	LOC157273
Diabetic retinopathy	ENSG00000231249	Inverse variance weighted	8	0.0985478	0.034895	4.741061e-03	0.0301535	0.166942	1.10357	1.03061	1.18169	4.542422e-02	ITPR1-DT
Diabetic retinopathy	ENSG00000127412	Inverse variance weighted	30	0.0401652	0.0142204	4.735725e-03	0.0122932	0.0680371	1.04098	1.01237	1.07041	4.540106e-02	TRPV5
Diabetic retinopathy	ENSG00000142937	Inverse variance weighted	31	-0.0993983	0.0351914	4.735411e-03	-0.168374	-0.0304231	0.905382	0.845038	0.970035	4.540106e-02	RPS8
Diabetic retinopathy	ENSG00000100373	Inverse variance weighted	40	0.0483912	0.0171296	4.727869e-03	0.0148173	0.0819652	1.04958	1.01493	1.08542	4.538170e-02	UPK3A
Diabetic retinopathy	ENSG00000267681	Inverse variance weighted	14	0.115542	0.0260812	9.419895e-06	0.0644227	0.166661	1.12248	1.06654	1.18135	4.534965e-04	NA
Diabetic retinopathy	ENSG00000147454	Inverse variance weighted	92	0.0491585	0.0173934	4.709228e-03	0.0150675	0.0832495	1.05039	1.01518	1.08681	4.525865e-02	SLC25A37
Diabetic retinopathy	ENSG00000106089	Inverse variance weighted	3	-0.243009	0.0859674	4.702277e-03	-0.411505	-0.0745124	0.784265	0.662652	0.928196	4.521980e-02	STX1A
Diabetic retinopathy	ENSG00000237440	Inverse variance weighted	31	0.0532342	0.0188305	4.698291e-03	0.0163264	0.0901419	1.05468	1.01646	1.09433	4.520942e-02	ZNF737
Diabetic retinopathy	ENSG00000167670	Inverse variance weighted	22	-0.0985716	0.0348521	4.679919e-03	-0.166882	-0.0302613	0.906131	0.8463	0.970192	4.508844e-02	CHAF1A
Diabetic retinopathy	ENSG00000196126	Inverse variance weighted	77	0.564358	0.093651	1.678721e-09	0.380802	0.747914	1.75832	1.46346	2.11259	4.500709e-07	HLA-DRB1
Diabetic retinopathy	ENSG00000198417	Inverse variance weighted	137	-0.0643887	0.0127964	4.859727e-07	-0.0894698	-0.0393077	0.93764	0.914416	0.961455	4.498140e-05	MT1F
Diabetic retinopathy	ENSG00000261556	Inverse variance weighted	52	0.119216	0.0236866	4.827702e-07	0.0727898	0.165641	1.12661	1.0755	1.18015	4.495256e-05	SMG1P7
Diabetic retinopathy	ENSG00000158604	Inverse variance weighted	59	-0.104634	0.0236018	9.279332e-06	-0.150894	-0.0583747	0.900654	0.859939	0.943296	4.481168e-04	TMED4
Diabetic retinopathy	ENSG00000169184	Inverse variance weighted	9	-0.241324	0.0852418	4.639546e-03	-0.408398	-0.0742498	0.785587	0.664715	0.92844	4.475492e-02	MN1
Diabetic retinopathy	ENSG00000125445	Inverse variance weighted	70	-0.0475785	0.0168039	4.634514e-03	-0.0805141	-0.0146429	0.953536	0.922642	0.985464	4.473413e-02	MRPS7
Diabetic retinopathy	ENSG00000100393	Inverse variance weighted	50	0.10459	0.0280853	1.960900e-04	0.0495425	0.159637	1.11025	1.05079	1.17308	4.464421e-03	EP300
Diabetic retinopathy	ENSG00000137760	Inverse variance weighted	28	0.114424	0.0403986	4.620389e-03	0.0352426	0.193605	1.12123	1.03587	1.21362	4.462549e-02	ALKBH8
Diabetic retinopathy	ENSG00000137218	Inverse variance weighted	34	-0.16027	0.0430138	1.945371e-04	-0.244577	-0.0759627	0.851914	0.783036	0.926851	4.442074e-03	FRS3
Diabetic retinopathy	ENSG00000140009	Inverse variance weighted	32	0.140939	0.0378245	1.944381e-04	0.0668031	0.215075	1.15135	1.06908	1.23995	4.442074e-03	ESR2
Diabetic retinopathy	ENSG00000167325	Inverse variance weighted	67	-0.0893658	0.0177422	4.731546e-07	-0.124141	-0.054591	0.914511	0.883256	0.946872	4.432261e-05	RRM1
Diabetic retinopathy	ENSG00000084070	Inverse variance weighted	8	-0.346312	0.0928981	1.931068e-04	-0.528392	-0.164232	0.707292	0.589552	0.848545	4.428924e-03	SMAP2
Diabetic retinopathy	ENSG00000204256	Inverse variance weighted	8	-1.16931	0.412369	4.574106e-03	-1.97755	-0.361066	0.310581	0.138408	0.696933	4.423343e-02	BRD2
Diabetic retinopathy	ENSG00000214765	Inverse variance weighted	63	0.0507529	0.0178946	4.565299e-03	0.0156794	0.0858264	1.05206	1.0158	1.08962	4.419781e-02	NA
Diabetic retinopathy	ENSG00000116883	Inverse variance weighted	28	-0.0505743	0.0178259	4.552300e-03	-0.0855131	-0.0156354	0.950683	0.918041	0.984486	4.413234e-02	NA
Diabetic retinopathy	ENSG00000135775	Inverse variance weighted	28	-0.130499	0.0459598	4.519717e-03	-0.22058	-0.0404175	0.877658	0.802054	0.960388	4.385895e-02	COG2
Diabetic retinopathy	ENSG00000163541	Inverse variance weighted	17	0.20213	0.0711838	4.517628e-03	0.0626102	0.341651	1.22401	1.06461	1.40727	4.385895e-02	SUCLG1
Diabetic retinopathy	ENSG00000090581	Inverse variance weighted	35	-0.129668	0.0456566	4.510318e-03	-0.219155	-0.0401811	0.878387	0.803197	0.960615	4.383465e-02	GNPTG
Diabetic retinopathy	ENSG00000100889	Inverse variance weighted	54	-0.0631078	0.0222187	4.507008e-03	-0.106656	-0.0195593	0.938842	0.898834	0.980631	4.383465e-02	PCK2
Diabetic retinopathy	ENSG00000122557	Inverse variance weighted	28	-0.112757	0.0396957	4.503774e-03	-0.190561	-0.0349535	0.893368	0.826496	0.96565	4.383465e-02	HERPUD2
Diabetic retinopathy	ENSG00000124702	Inverse variance weighted	4	0.500913	0.176301	4.493817e-03	0.155364	0.846462	1.65023	1.16808	2.33138	4.383465e-02	KLHDC3
Diabetic retinopathy	ENSG00000138035	Inverse variance weighted	21	-0.155361	0.0546865	4.498214e-03	-0.262546	-0.048175	0.856106	0.769091	0.952967	4.383465e-02	PNPT1
Diabetic retinopathy	ENSG00000140284	Inverse variance weighted	17	0.200191	0.0704831	4.507647e-03	0.0620436	0.338338	1.22164	1.06401	1.40261	4.383465e-02	SLC27A2
Diabetic retinopathy	ENSG00000186026	Inverse variance weighted	6	-0.27143	0.0955648	4.507589e-03	-0.458737	-0.0841225	0.762289	0.632082	0.919319	4.383465e-02	ZNF284
Diabetic retinopathy	ENSG00000168404	Inverse variance weighted	69	-0.0663026	0.0233286	4.481502e-03	-0.112027	-0.0205786	0.935848	0.89402	0.979632	4.374598e-02	MLKL
Diabetic retinopathy	ENSG00000182628	Inverse variance weighted	26	0.199977	0.0535785	1.896545e-04	0.0949632	0.304991	1.22137	1.09962	1.35661	4.369078e-03	SKA2
Diabetic retinopathy	ENSG00000263391	Inverse variance weighted	37	0.105489	0.0282436	1.877302e-04	0.0501318	0.160847	1.11125	1.05141	1.1745	4.337599e-03	NA
Diabetic retinopathy	ENSG00000145244	Inverse variance weighted	76	0.0593972	0.0208678	4.422310e-03	0.0184963	0.100298	1.0612	1.01867	1.1055	4.321331e-02	CORIN
Diabetic retinopathy	ENSG00000171298	Inverse variance weighted	85	0.0312623	0.0109831	4.421568e-03	0.00973547	0.0527891	1.03176	1.00978	1.05421	4.321331e-02	GAA
Diabetic retinopathy	ENSG00000206077	Inverse variance weighted	23	0.135672	0.0476622	4.419783e-03	0.0422542	0.22909	1.14531	1.04316	1.25745	4.321331e-02	ZDHHC11B
Diabetic retinopathy	ENSG00000249173	Inverse variance weighted	8	-0.127373	0.0447516	4.424154e-03	-0.215086	-0.0396598	0.880405	0.806472	0.961116	4.321331e-02	LINC01093
Diabetic retinopathy	ENSG00000093167	Inverse variance weighted	78	-0.102876	0.0185192	2.774397e-08	-0.139174	-0.0665785	0.902239	0.870077	0.935589	4.314188e-06	LRRFIP2
Diabetic retinopathy	ENSG00000177236	Inverse variance weighted	110	0.0439568	0.00791102	2.753844e-08	0.0284512	0.0594624	1.04494	1.02886	1.06127	4.314188e-06	NA
Diabetic retinopathy	ENSG00000188511	Inverse variance weighted	45	0.0742993	0.0260864	4.396729e-03	0.02317	0.125429	1.07713	1.02344	1.13363	4.308075e-02	MIR3667HG
Diabetic retinopathy	ENSG00000244291	Inverse variance weighted	67	0.0700275	0.0245849	4.394001e-03	0.0218411	0.118214	1.07254	1.02208	1.12548	4.308075e-02	NA
Diabetic retinopathy	ENSG00000096433	Inverse variance weighted	137	0.56798	0.0878709	1.021054e-10	0.395753	0.740207	1.7647	1.4855	2.09637	4.291184e-08	ITPR3
Diabetic retinopathy	ENSG00000204054	Inverse variance weighted	20	0.0922176	0.0246693	1.853785e-04	0.0438657	0.140569	1.0966	1.04484	1.15093	4.289635e-03	LOC124900275
Diabetic retinopathy	ENSG00000255026	Inverse variance weighted	20	0.0556426	0.0195223	4.369074e-03	0.0173789	0.0939063	1.05722	1.01753	1.09846	4.289084e-02	NA
Diabetic retinopathy	ENSG00000130254	Inverse variance weighted	5	-0.330531	0.115942	4.360312e-03	-0.557777	-0.103286	0.718542	0.57248	0.901869	4.283187e-02	SAFB2
Diabetic retinopathy	ENSG00000111907	Inverse variance weighted	14	0.204134	0.0715859	4.350047e-03	0.0638256	0.344442	1.22646	1.06591	1.4112	4.278509e-02	TPD52L1
Diabetic retinopathy	ENSG00000188641	Inverse variance weighted	51	0.0642315	0.0225228	4.346715e-03	0.0200867	0.108376	1.06634	1.02029	1.11447	4.278509e-02	DPYD
Diabetic retinopathy	ENSG00000136048	Inverse variance weighted	75	0.0505309	0.0177085	4.324303e-03	0.0158222	0.0852395	1.05183	1.01595	1.08898	4.269391e-02	DRAM1
Diabetic retinopathy	ENSG00000246575	Inverse variance weighted	16	-0.0659442	0.0231068	4.318736e-03	-0.111233	-0.0206549	0.936183	0.89473	0.979557	4.266604e-02	NA
Diabetic retinopathy	ENSG00000159593	Inverse variance weighted	15	0.20251	0.0709424	4.309461e-03	0.0634632	0.341558	1.22447	1.06552	1.40714	4.262858e-02	NAE1
Diabetic retinopathy	ENSG00000141027	Inverse variance weighted	42	-0.150871	0.0298972	4.503503e-07	-0.20947	-0.0922729	0.859958	0.811014	0.911856	4.252813e-05	NCOR1
Diabetic retinopathy	ENSG00000197599	Inverse variance weighted	28	-0.151583	0.0300406	4.512631e-07	-0.210463	-0.0927038	0.859346	0.810209	0.911463	4.252813e-05	CCDC154
Diabetic retinopathy	ENSG00000101197	Inverse variance weighted	58	0.0590212	0.020668	4.294465e-03	0.0185119	0.0995304	1.0608	1.01868	1.10465	4.252506e-02	BIRC7
Diabetic retinopathy	ENSG00000103126	Inverse variance weighted	44	0.0958041	0.0189768	4.453104e-07	0.0586096	0.132999	1.10054	1.06036	1.14225	4.248206e-05	AXIN1
Diabetic retinopathy	ENSG00000246898	Inverse variance weighted	48	0.0377231	0.0100834	1.832203e-04	0.0179595	0.0574866	1.03844	1.01812	1.05917	4.246014e-03	NA
Diabetic retinopathy	ENSG00000253210	Inverse variance weighted	39	0.0741006	0.0114536	9.822904e-11	0.0516516	0.0965496	1.07692	1.05301	1.10136	4.242949e-08	DENND3-AS1
Diabetic retinopathy	ENSG00000100908	Inverse variance weighted	18	-0.120643	0.0422314	4.280464e-03	-0.203417	-0.0378697	0.88635	0.815938	0.962838	4.242270e-02	EMC9
Diabetic retinopathy	ENSG00000087448	Inverse variance weighted	34	-0.128249	0.0288397	8.710257e-06	-0.184774	-0.0717227	0.879635	0.831292	0.930789	4.228603e-04	KLHL42
Diabetic retinopathy	ENSG00000165238	Inverse variance weighted	23	-0.215328	0.0484172	8.693509e-06	-0.310226	-0.120431	0.806277	0.733281	0.886539	4.228603e-04	WNK2
Diabetic retinopathy	ENSG00000134884	Inverse variance weighted	6	-0.355073	0.124206	4.253350e-03	-0.598517	-0.111628	0.701123	0.549626	0.894377	4.220778e-02	ARGLU1
Diabetic retinopathy	ENSG00000110344	Inverse variance weighted	21	0.158057	0.0552791	4.246396e-03	0.0497099	0.266404	1.17123	1.05097	1.30526	4.216625e-02	UBE4A
Diabetic retinopathy	ENSG00000156639	Inverse variance weighted	30	-0.128864	0.045069	4.246454e-03	-0.217199	-0.0405283	0.879094	0.80477	0.960282	4.216625e-02	ZFAND3
Diabetic retinopathy	ENSG00000261360	Inverse variance weighted	6	-0.218788	0.0765129	4.243196e-03	-0.368753	-0.0688228	0.803492	0.691596	0.933492	4.216625e-02	OTULIN-DT
Diabetic retinopathy	ENSG00000101605	Inverse variance weighted	129	0.050427	0.011334	8.619390e-06	0.0282124	0.0726416	1.05172	1.02861	1.07534	4.214828e-04	MYOM1
Diabetic retinopathy	ENSG00000150054	Inverse variance weighted	60	-0.0420663	0.0147081	4.235344e-03	-0.0708942	-0.0132385	0.958806	0.93156	0.986849	4.213666e-02	MPP7
Diabetic retinopathy	ENSG00000080007	Inverse variance weighted	26	0.159511	0.0557634	4.229865e-03	0.0502144	0.268807	1.17294	1.0515	1.3084	4.210909e-02	DDX43
Diabetic retinopathy	ENSG00000112701	Inverse variance weighted	61	-0.0801397	0.0280074	4.218066e-03	-0.135034	-0.0252452	0.922987	0.873686	0.975071	4.208442e-02	SENP6
Diabetic retinopathy	ENSG00000136404	Inverse variance weighted	75	-0.0477428	0.0166881	4.224681e-03	-0.0804515	-0.015034	0.953379	0.9227	0.985078	4.208442e-02	TM6SF1
Diabetic retinopathy	ENSG00000185811	Inverse variance weighted	68	-0.0512627	0.0179121	4.211129e-03	-0.0863705	-0.0161549	0.950029	0.917254	0.983975	4.205720e-02	IKZF1
Diabetic retinopathy	ENSG00000149809	Inverse variance weighted	22	0.107593	0.0375859	4.202087e-03	0.0339243	0.181261	1.11359	1.03451	1.19873	4.199387e-02	TM7SF2
Diabetic retinopathy	ENSG00000105963	Inverse variance weighted	64	0.0527145	0.0184135	4.198904e-03	0.0166241	0.088805	1.05413	1.01676	1.09287	4.198904e-02	ADAP1
Diabetic retinopathy	ENSG00000186998	Inverse variance weighted	4	0.331365	0.115734	4.194490e-03	0.104526	0.558205	1.39287	1.11018	1.74753	4.198904e-02	EMID1
Diabetic retinopathy	ENSG00000237399	Inverse variance weighted	4	-0.175686	0.0613484	4.186667e-03	-0.295929	-0.0554432	0.838881	0.74384	0.946066	4.194760e-02	PITRM1-AS1
Diabetic retinopathy	ENSG00000213171	Inverse variance weighted	30	-0.119926	0.0418713	4.181358e-03	-0.201993	-0.0378578	0.886986	0.8171	0.96285	4.192141e-02	LINGO4
Diabetic retinopathy	ENSG00000172765	Inverse variance weighted	6	-0.302311	0.105539	4.177559e-03	-0.509168	-0.0954534	0.739108	0.600996	0.908961	4.191035e-02	TMCC1
Diabetic retinopathy	ENSG00000162994	Inverse variance weighted	146	-0.0438781	0.0117145	1.799390e-04	-0.0668385	-0.0209177	0.957071	0.935346	0.979299	4.182438e-03	CLHC1
Diabetic retinopathy	ENSG00000189423	Inverse variance weighted	20	0.0899747	0.020209	8.498896e-06	0.0503651	0.129584	1.09415	1.05166	1.13836	4.169017e-04	NA
Diabetic retinopathy	ENSG00000021762	Inverse variance weighted	50	-0.0773463	0.0173696	8.468800e-06	-0.111391	-0.0433019	0.925569	0.894589	0.957622	4.167400e-04	OSBPL5
Diabetic retinopathy	ENSG00000240356	Inverse variance weighted	104	-0.0299628	0.00672768	8.441752e-06	-0.0431491	-0.0167766	0.970482	0.957769	0.983363	4.167277e-04	NA
Diabetic retinopathy	ENSG00000136104	Inverse variance weighted	55	-0.121418	0.0200967	1.524969e-09	-0.160808	-0.0820288	0.885663	0.851456	0.921245	4.160224e-07	RNASEH2B
Diabetic retinopathy	ENSG00000267676	Inverse variance weighted	7	0.100254	0.0349648	4.140019e-03	0.0317233	0.168785	1.10545	1.03223	1.18387	4.158740e-02	NA
Diabetic retinopathy	ENSG00000204936	Inverse variance weighted	48	0.0755549	0.026335	4.117776e-03	0.0239384	0.127171	1.07848	1.02423	1.13561	4.139212e-02	CD177
Diabetic retinopathy	ENSG00000267547	Inverse variance weighted	23	0.0513279	0.0178906	4.117917e-03	0.0162623	0.0863935	1.05267	1.0164	1.09024	4.139212e-02	NA
Diabetic retinopathy	ENSG00000232934	Inverse variance weighted	7	0.12568	0.0335244	1.776143e-04	0.0599718	0.191388	1.13392	1.06181	1.21093	4.134585e-03	NA
Diabetic retinopathy	ENSG00000124275	Inverse variance weighted	85	-0.0763104	0.0126201	1.478231e-09	-0.101046	-0.0515749	0.926529	0.903892	0.949732	4.123131e-07	MTRR
Diabetic retinopathy	ENSG00000254415	Inverse variance weighted	112	-0.0712994	0.0117928	1.484858e-09	-0.0944133	-0.0481855	0.931183	0.909907	0.952957	4.123131e-07	SIGLEC14
Diabetic retinopathy	ENSG00000211935	Inverse variance weighted	15	0.0273411	0.00952446	4.096607e-03	0.00867321	0.0460091	1.02772	1.00871	1.04708	4.123122e-02	IGHV1-3
Diabetic retinopathy	ENSG00000080546	Inverse variance weighted	40	-0.0692684	0.024127	4.091855e-03	-0.116557	-0.0219795	0.933076	0.889979	0.97826	4.121007e-02	SESN1
Diabetic retinopathy	ENSG00000131473	Inverse variance weighted	7	-0.200542	0.0698426	4.087281e-03	-0.337434	-0.0636508	0.818287	0.713599	0.938333	4.121007e-02	ACLY
Diabetic retinopathy	ENSG00000168569	Inverse variance weighted	31	-0.0959657	0.0334238	4.089430e-03	-0.161476	-0.0304551	0.908495	0.850887	0.970004	4.121007e-02	TMEM223
Diabetic retinopathy	ENSG00000259715	Inverse variance weighted	90	0.0216154	0.00752703	4.082664e-03	0.00686242	0.0363684	1.02185	1.00689	1.03704	4.119755e-02	NA
Diabetic retinopathy	ENSG00000117151	Inverse variance weighted	45	-0.0952741	0.0331556	4.058988e-03	-0.160259	-0.030289	0.909124	0.851923	0.970165	4.101186e-02	CTBS
Diabetic retinopathy	ENSG00000122042	Inverse variance weighted	36	-0.231135	0.0415148	2.583962e-08	-0.312504	-0.149765	0.793633	0.731613	0.86091	4.100062e-06	UBL3
Diabetic retinopathy	ENSG00000126581	Inverse variance weighted	32	-0.0757847	0.0263667	4.049830e-03	-0.127463	-0.0241059	0.927016	0.880326	0.976182	4.094893e-02	BECN1
Diabetic retinopathy	ENSG00000181847	Inverse variance weighted	32	0.12413	0.0431871	4.050126e-03	0.039483	0.208776	1.13216	1.04027	1.23217	4.094893e-02	TIGIT
Diabetic retinopathy	ENSG00000237803	Inverse variance weighted	36	-0.0417178	0.0111194	1.755803e-04	-0.0635119	-0.0199237	0.95914	0.938463	0.980274	4.093363e-03	PIRAT1
Diabetic retinopathy	ENSG00000270020	Inverse variance weighted	25	-0.0888754	0.0309147	4.042146e-03	-0.149468	-0.0282825	0.91496	0.861166	0.972114	4.092147e-02	NA
Diabetic retinopathy	ENSG00000107651	Inverse variance weighted	7	0.327232	0.1138	4.033926e-03	0.104184	0.55028	1.38712	1.1098	1.73374	4.087685e-02	SEC23IP
Diabetic retinopathy	ENSG00000138074	Inverse variance weighted	58	0.062676	0.0217973	4.035111e-03	0.0199533	0.105399	1.06468	1.02015	1.11115	4.087685e-02	SLC5A6
Diabetic retinopathy	ENSG00000211642	Inverse variance weighted	22	-0.0496711	0.0172674	4.020129e-03	-0.0835152	-0.0158269	0.951542	0.919877	0.984298	4.077822e-02	IGLV10-54
Diabetic retinopathy	ENSG00000101188	Inverse variance weighted	42	-0.0650511	0.022604	4.003908e-03	-0.109355	-0.0207472	0.93702	0.896412	0.979467	4.065232e-02	NTSR1
Diabetic retinopathy	ENSG00000263004	Inverse variance weighted	11	0.147293	0.051165	3.992025e-03	0.0470099	0.247577	1.15869	1.04813	1.28092	4.057254e-02	NA
Diabetic retinopathy	ENSG00000240344	Inverse variance weighted	148	0.0364957	0.00971826	1.730830e-04	0.0174479	0.0555435	1.03717	1.0176	1.05712	4.041203e-03	PPIL3
Diabetic retinopathy	ENSG00000083828	Inverse variance weighted	80	0.05158	0.017907	3.971165e-03	0.0164824	0.0866777	1.05293	1.01662	1.09055	4.039294e-02	ZNF586
Diabetic retinopathy	ENSG00000131711	Inverse variance weighted	4	0.487362	0.1692	3.971756e-03	0.155731	0.818993	1.62802	1.16851	2.26821	4.039294e-02	MAP1B
Diabetic retinopathy	ENSG00000263327	Inverse variance weighted	73	0.054595	0.0145335	1.723127e-04	0.0261093	0.0830806	1.05611	1.02645	1.08663	4.029267e-03	TAPT1-AS1
Diabetic retinopathy	ENSG00000141480	Inverse variance weighted	56	0.0570401	0.019792	3.951795e-03	0.0182479	0.0958324	1.0587	1.01842	1.10057	4.024258e-02	ARRB2
Diabetic retinopathy	ENSG00000224557	Inverse variance weighted	76	-0.495794	0.131953	1.717115e-04	-0.754421	-0.237167	0.609087	0.470283	0.78886	4.021255e-03	HLA-DPB2
Diabetic retinopathy	ENSG00000130731	Inverse variance weighted	52	0.0432757	0.0150065	3.929113e-03	0.013863	0.0726884	1.04423	1.01396	1.0754	4.003782e-02	METTL26
Diabetic retinopathy	ENSG00000198642	Inverse variance weighted	56	-0.117097	0.0210003	2.461375e-08	-0.158258	-0.0759366	0.889499	0.85363	0.926875	3.986915e-06	KLHL9
Diabetic retinopathy	ENSG00000260415	Inverse variance weighted	25	-0.0974498	0.0337695	3.904970e-03	-0.163638	-0.0312617	0.907148	0.849049	0.969222	3.981789e-02	NA
Diabetic retinopathy	ENSG00000223496	Inverse variance weighted	101	0.0632611	0.0141695	8.022046e-06	0.0354889	0.0910333	1.0653	1.03613	1.09531	3.972701e-04	EXOSC6
Diabetic retinopathy	ENSG00000143553	Inverse variance weighted	10	0.170031	0.0588878	3.884850e-03	0.0546104	0.285451	1.18534	1.05613	1.33036	3.966475e-02	SNAPIN
Diabetic retinopathy	ENSG00000204161	Inverse variance weighted	98	0.0403169	0.0139625	3.883043e-03	0.0129504	0.0676835	1.04114	1.01303	1.07003	3.966475e-02	TMEM273
Diabetic retinopathy	ENSG00000197982	Inverse variance weighted	22	0.152123	0.0404397	1.687550e-04	0.0728607	0.231384	1.1643	1.07558	1.26034	3.957980e-03	C1orf122
Diabetic retinopathy	ENSG00000157895	Inverse variance weighted	60	-0.093064	0.0247345	1.682080e-04	-0.141544	-0.0445844	0.911135	0.868017	0.956395	3.954922e-03	C12orf43
Diabetic retinopathy	ENSG00000167523	Inverse variance weighted	15	-0.273824	0.0727814	1.683703e-04	-0.416476	-0.131173	0.760466	0.659367	0.877066	3.954922e-03	SPATA33
Diabetic retinopathy	ENSG00000159214	Inverse variance weighted	78	0.0885369	0.0174837	4.106018e-07	0.0542689	0.122805	1.09257	1.05577	1.13066	3.941270e-05	CCDC24
Diabetic retinopathy	ENSG00000230521	Inverse variance weighted	21	0.270204	0.071778	1.669199e-04	0.129519	0.410889	1.31023	1.13828	1.50816	3.938702e-03	NA
Diabetic retinopathy	ENSG00000140382	Inverse variance weighted	24	-0.199008	0.0392722	4.032693e-07	-0.275982	-0.122035	0.819543	0.758827	0.885118	3.938685e-05	HMG20A
Diabetic retinopathy	ENSG00000213445	Inverse variance weighted	13	-0.281865	0.0556335	4.052666e-07	-0.390907	-0.172824	0.754375	0.676443	0.841286	3.938685e-05	SIPA1
Diabetic retinopathy	ENSG00000119714	Inverse variance weighted	16	0.131262	0.0454051	3.841135e-03	0.0422686	0.220256	1.14027	1.04317	1.2464	3.936308e-02	GPR68
Diabetic retinopathy	ENSG00000169246	Inverse variance weighted	16	0.111732	0.0386548	3.846174e-03	0.0359687	0.187496	1.11821	1.03662	1.20623	3.936308e-02	NPIPB3
Diabetic retinopathy	ENSG00000255050	Inverse variance weighted	49	-0.03755	0.0129903	3.844797e-03	-0.0630109	-0.012089	0.963146	0.938933	0.987984	3.936308e-02	NA
Diabetic retinopathy	ENSG00000263002	Inverse variance weighted	52	-0.0657069	0.0227331	3.847923e-03	-0.110264	-0.0211501	0.936405	0.895598	0.979072	3.936308e-02	ZNF234
Diabetic retinopathy	ENSG00000187554	Inverse variance weighted	35	0.14203	0.0317898	7.903622e-06	0.0797216	0.204337	1.15261	1.08299	1.22671	3.926560e-04	TLR5
Diabetic retinopathy	ENSG00000115274	Inverse variance weighted	20	-0.110522	0.0382089	3.820919e-03	-0.185412	-0.0356328	0.895366	0.830762	0.964994	3.921801e-02	INO80B
Diabetic retinopathy	ENSG00000146007	Inverse variance weighted	43	0.130654	0.0292343	7.851778e-06	0.0733543	0.187953	1.13957	1.07611	1.20678	3.913306e-04	ZMAT2
Diabetic retinopathy	ENSG00000267855	Inverse variance weighted	35	0.0843853	0.0291634	3.809281e-03	0.0272251	0.141546	1.08805	1.0276	1.15205	3.912438e-02	NDUFA7
Diabetic retinopathy	ENSG00000203772	Inverse variance weighted	3	0.521621	0.180248	3.804893e-03	0.168334	0.874908	1.68476	1.18333	2.39866	3.910515e-02	SPRN
Diabetic retinopathy	ENSG00000239388	Inverse variance weighted	11	-0.247075	0.0853552	3.795543e-03	-0.414372	-0.0797792	0.781082	0.660755	0.92332	3.903485e-02	ASB14
Diabetic retinopathy	ENSG00000167323	Inverse variance weighted	26	-0.19884	0.0444761	7.796052e-06	-0.286013	-0.111667	0.819681	0.751253	0.894342	3.898026e-04	STIM1
Diabetic retinopathy	ENSG00000166091	Inverse variance weighted	5	-0.238244	0.0822853	3.787507e-03	-0.399523	-0.0769646	0.788011	0.67064	0.925923	3.897798e-02	CMTM5
Diabetic retinopathy	ENSG00000229759	Inverse variance weighted	62	0.0693605	0.0155094	7.742855e-06	0.0389622	0.0997588	1.07182	1.03973	1.1049	3.894547e-04	NA
Diabetic retinopathy	ENSG00000241549	Inverse variance weighted	25	0.331508	0.0741364	7.764048e-06	0.1862	0.476815	1.39307	1.20466	1.61094	3.894547e-04	NA
Diabetic retinopathy	ENSG00000115568	Inverse variance weighted	15	-0.103115	0.0355905	3.764372e-03	-0.172872	-0.0333576	0.902023	0.841245	0.967193	3.879124e-02	ZNF142
Diabetic retinopathy	ENSG00000126246	Inverse variance weighted	46	0.0736827	0.0254271	3.757926e-03	0.0238455	0.12352	1.07647	1.02413	1.13147	3.875050e-02	IGFLR1
Diabetic retinopathy	ENSG00000007080	Inverse variance weighted	5	-0.231133	0.0797506	3.753183e-03	-0.387444	-0.0748215	0.793634	0.67879	0.927909	3.872727e-02	CCDC124
Diabetic retinopathy	ENSG00000075618	Inverse variance weighted	32	-0.0995841	0.0343558	3.748254e-03	-0.166922	-0.0322466	0.905214	0.846266	0.968268	3.870209e-02	FSCN1
Diabetic retinopathy	ENSG00000155254	Inverse variance weighted	10	0.320661	0.0850575	1.632908e-04	0.153948	0.487374	1.37804	1.16643	1.62803	3.858925e-03	MARVELD1
Diabetic retinopathy	ENSG00000148429	Inverse variance weighted	35	-0.142934	0.0492892	3.732884e-03	-0.23954	-0.0463267	0.866812	0.786989	0.95473	3.856900e-02	USP6NL
Diabetic retinopathy	ENSG00000171206	Inverse variance weighted	44	-0.128411	0.0340507	1.624860e-04	-0.19515	-0.0616715	0.879492	0.822711	0.940192	3.845750e-03	TRIM8
Diabetic retinopathy	ENSG00000260804	Inverse variance weighted	16	0.0519329	0.0179016	3.719427e-03	0.0168458	0.0870199	1.05331	1.01699	1.09092	3.845551e-02	LINC01963
Diabetic retinopathy	ENSG00000130558	Inverse variance weighted	92	0.032365	0.0111556	3.716907e-03	0.0105001	0.0542299	1.03289	1.01056	1.05573	3.845502e-02	OLFM1
Diabetic retinopathy	ENSG00000108666	Inverse variance weighted	29	0.167516	0.0330179	3.905693e-07	0.102801	0.232232	1.18236	1.10827	1.26141	3.843894e-05	C17orf75
Diabetic retinopathy	ENSG00000170542	Inverse variance weighted	55	-0.0582727	0.0200789	3.705794e-03	-0.0976274	-0.0189179	0.943393	0.906987	0.98126	3.837354e-02	SERPINB9
Diabetic retinopathy	ENSG00000181396	Inverse variance weighted	19	0.129134	0.034234	1.618785e-04	0.0620355	0.196233	1.13784	1.064	1.21681	3.837212e-03	OGFOD3
Diabetic retinopathy	ENSG00000136811	Inverse variance weighted	25	-0.113284	0.0390289	3.701105e-03	-0.189781	-0.0367876	0.892897	0.82714	0.963881	3.836812e-02	ODF2
Diabetic retinopathy	ENSG00000122882	Inverse variance weighted	24	0.115538	0.0306251	1.615253e-04	0.0555125	0.175563	1.12248	1.05708	1.19192	3.834685e-03	ECD
Diabetic retinopathy	ENSG00000130748	Inverse variance weighted	13	0.232442	0.0615988	1.609885e-04	0.111708	0.353175	1.26168	1.11819	1.42358	3.827785e-03	TMEM160
Diabetic retinopathy	ENSG00000120063	Inverse variance weighted	10	0.169351	0.0448668	1.603122e-04	0.0814121	0.25729	1.18454	1.08482	1.29342	3.817542e-03	GNA13
Diabetic retinopathy	ENSG00000161328	Inverse variance weighted	68	-0.0423798	0.0145876	3.670292e-03	-0.0709715	-0.0137881	0.958506	0.931488	0.986307	3.807407e-02	LRRC56
Diabetic retinopathy	ENSG00000181104	Inverse variance weighted	43	0.062188	0.0214024	3.664786e-03	0.0202394	0.104137	1.06416	1.02045	1.10975	3.804233e-02	F2R
Diabetic retinopathy	ENSG00000144130	Inverse variance weighted	7	-0.191034	0.0657404	3.662085e-03	-0.319886	-0.0621833	0.826104	0.726232	0.939711	3.803969e-02	NT5DC4
Diabetic retinopathy	ENSG00000161395	Inverse variance weighted	60	0.133806	0.0220625	1.320601e-09	0.0905635	0.177048	1.14317	1.09479	1.19369	3.802843e-07	PGAP3
Diabetic retinopathy	ENSG00000083444	Inverse variance weighted	68	0.0482997	0.0127911	1.593465e-04	0.0232291	0.0733703	1.04949	1.0235	1.07613	3.800364e-03	PLOD1
Diabetic retinopathy	ENSG00000196821	Inverse variance weighted	65	0.204872	0.0542476	1.589811e-04	0.0985464	0.311197	1.22737	1.10357	1.36506	3.797476e-03	ILRUN
Diabetic retinopathy	ENSG00000263531	Inverse variance weighted	5	-0.122789	0.0422235	3.636778e-03	-0.205547	-0.0400305	0.884451	0.814202	0.96076	3.787410e-02	NA
Diabetic retinopathy	ENSG00000102760	Inverse variance weighted	33	0.102711	0.0353142	3.631854e-03	0.033495	0.171927	1.10817	1.03406	1.18759	3.785210e-02	RGCC
Diabetic retinopathy	ENSG00000132881	Inverse variance weighted	29	0.0954904	0.0328234	3.623351e-03	0.0311565	0.159824	1.1002	1.03165	1.1733	3.780746e-02	CPLANE2
Diabetic retinopathy	ENSG00000113119	Inverse variance weighted	22	0.137519	0.0472615	3.617150e-03	0.0448867	0.230152	1.14742	1.04591	1.25879	3.777480e-02	TMCO6
Diabetic retinopathy	ENSG00000259758	Inverse variance weighted	4	0.189109	0.0649837	3.613067e-03	0.0617414	0.316477	1.20817	1.06369	1.37229	3.775752e-02	NA
Diabetic retinopathy	ENSG00000122378	Inverse variance weighted	72	0.106534	0.0190644	2.295303e-08	0.0691681	0.143901	1.11242	1.07162	1.15477	3.757049e-06	PRXL2A
Diabetic retinopathy	ENSG00000087460	Inverse variance weighted	31	0.117065	0.0401915	3.583306e-03	0.03829	0.195841	1.12419	1.03903	1.21633	3.749691e-02	GNAS
Diabetic retinopathy	ENSG00000163545	Inverse variance weighted	46	-0.0856794	0.0294071	3.573375e-03	-0.143317	-0.0280414	0.917888	0.866479	0.972348	3.741817e-02	NUAK2
Diabetic retinopathy	ENSG00000104738	Inverse variance weighted	16	-0.18728	0.049527	1.559685e-04	-0.284353	-0.090207	0.829212	0.752501	0.913742	3.732099e-03	MCM4
Diabetic retinopathy	ENSG00000244459	Inverse variance weighted	73	0.051951	0.0137389	1.560041e-04	0.0250228	0.0788792	1.05332	1.02534	1.08207	3.732099e-03	NA
Diabetic retinopathy	ENSG00000156253	Inverse variance weighted	51	0.0703585	0.0241363	3.556369e-03	0.0230513	0.117666	1.07289	1.02332	1.12487	3.726519e-02	RWDD2B
Diabetic retinopathy	ENSG00000125304	Inverse variance weighted	25	0.289592	0.0517909	2.250337e-08	0.188082	0.391102	1.33588	1.20693	1.47861	3.722631e-06	TM9SF2
Diabetic retinopathy	ENSG00000124198	Inverse variance weighted	22	-0.191134	0.0505207	1.547768e-04	-0.290154	-0.0921132	0.826022	0.748148	0.912002	3.719907e-03	ARFGEF2
Diabetic retinopathy	ENSG00000049249	Inverse variance weighted	27	0.139557	0.0478559	3.543301e-03	0.0457595	0.233354	1.14976	1.04682	1.26283	3.717836e-02	TNFRSF9
Diabetic retinopathy	ENSG00000116198	Inverse variance weighted	47	0.0534049	0.0141126	1.542053e-04	0.0257442	0.0810656	1.05486	1.02608	1.08444	3.711908e-03	CEP104
Diabetic retinopathy	ENSG00000104714	Inverse variance weighted	158	-0.0859888	0.0112529	2.147045e-14	-0.108044	-0.0639332	0.917605	0.897588	0.938068	3.709616e-11	ERICH1
Diabetic retinopathy	ENSG00000249700	Inverse variance weighted	27	0.0480122	0.0164576	3.530411e-03	0.0157553	0.080269	1.04918	1.01588	1.08358	3.706813e-02	SRD5A3-AS1
Diabetic retinopathy	ENSG00000257877	Inverse variance weighted	15	0.192823	0.0660816	3.523283e-03	0.0633036	0.322343	1.21267	1.06535	1.38036	3.701828e-02	NA
Diabetic retinopathy	ENSG00000005020	Inverse variance weighted	149	0.0297892	0.0102056	3.512766e-03	0.00978613	0.0497923	1.03024	1.00983	1.05105	3.693273e-02	SKAP2
Diabetic retinopathy	ENSG00000163040	Inverse variance weighted	16	-0.0558189	0.0191169	3.501758e-03	-0.0932881	-0.0183498	0.94571	0.910931	0.981818	3.684191e-02	CCDC74A
Diabetic retinopathy	ENSG00000108306	Inverse variance weighted	8	0.370031	0.097691	1.520030e-04	0.178557	0.561506	1.44778	1.19549	1.75331	3.681693e-03	FBXL20
Diabetic retinopathy	ENSG00000177885	Inverse variance weighted	20	-0.171792	0.0587903	3.476599e-03	-0.287021	-0.0565632	0.842154	0.750496	0.945007	3.660197e-02	GRB2
Diabetic retinopathy	ENSG00000147408	Inverse variance weighted	171	-0.0367308	0.0096913	1.505999e-04	-0.0557257	-0.0177358	0.963936	0.945799	0.982421	3.659107e-03	CSGALNACT1
Diabetic retinopathy	ENSG00000158006	Inverse variance weighted	29	-0.24005	0.0428909	2.184105e-08	-0.324116	-0.155984	0.786589	0.723166	0.855573	3.651917e-06	PAFAH2
Diabetic retinopathy	ENSG00000115423	Inverse variance weighted	42	-0.0943368	0.0322681	3.460901e-03	-0.157582	-0.0310912	0.909976	0.854207	0.969387	3.649744e-02	DNAH6
Diabetic retinopathy	ENSG00000117322	Inverse variance weighted	10	-0.277114	0.0947906	3.461975e-03	-0.462903	-0.0913241	0.757968	0.629454	0.912722	3.649744e-02	CR2
Diabetic retinopathy	ENSG00000069696	Inverse variance weighted	25	-0.17983	0.0474337	1.499341e-04	-0.2728	-0.0868595	0.835413	0.761245	0.916806	3.648632e-03	DRD4
Diabetic retinopathy	ENSG00000163013	Inverse variance weighted	20	-0.163551	0.0559318	3.454417e-03	-0.273177	-0.0539245	0.849123	0.760958	0.947504	3.646720e-02	FBXO41
Diabetic retinopathy	ENSG00000159348	Inverse variance weighted	46	-0.109459	0.0288631	1.492290e-04	-0.166031	-0.0528872	0.896319	0.84702	0.948487	3.637165e-03	CYB5R1
Diabetic retinopathy	ENSG00000054392	Inverse variance weighted	18	0.198416	0.0678284	3.441563e-03	0.0654728	0.33136	1.21947	1.06766	1.39286	3.635619e-02	HHAT
Diabetic retinopathy	ENSG00000154237	Inverse variance weighted	30	0.0760705	0.0259961	3.431009e-03	0.0251181	0.127023	1.07904	1.02544	1.13544	3.626933e-02	LRRK1
Diabetic retinopathy	ENSG00000127533	Inverse variance weighted	8	-0.361167	0.0804418	7.128977e-06	-0.518833	-0.203502	0.696862	0.595215	0.815869	3.622732e-04	F2RL3
Diabetic retinopathy	ENSG00000023191	Inverse variance weighted	39	-0.0801921	0.0273942	3.418765e-03	-0.133885	-0.0264995	0.922939	0.874691	0.973849	3.616448e-02	RNH1
Diabetic retinopathy	ENSG00000130347	Inverse variance weighted	27	0.0756811	0.0258492	3.413736e-03	0.0250167	0.126345	1.07862	1.02533	1.13467	3.613587e-02	RTN4IP1
Diabetic retinopathy	ENSG00000167600	Inverse variance weighted	74	0.0572336	0.0195481	3.413283e-03	0.0189194	0.0955478	1.0589	1.0191	1.10026	3.613587e-02	CYP2S1
Diabetic retinopathy	ENSG00000261737	Inverse variance weighted	14	-0.202529	0.0691649	3.409170e-03	-0.338093	-0.0669663	0.816662	0.713129	0.935227	3.613587e-02	NA
Diabetic retinopathy	ENSG00000126561	Inverse variance weighted	9	-0.310335	0.0817829	1.478715e-04	-0.470629	-0.15004	0.733201	0.624609	0.860673	3.609735e-03	STAT5A
Diabetic retinopathy	ENSG00000133059	Inverse variance weighted	131	-0.0572928	0.0112596	3.611791e-07	-0.0793615	-0.035224	0.944318	0.923706	0.965389	3.600215e-05	DSTYK
Diabetic retinopathy	ENSG00000214174	Inverse variance weighted	16	-0.0734777	0.0193567	1.470584e-04	-0.111417	-0.0355386	0.929157	0.894566	0.965086	3.600117e-03	NA
Diabetic retinopathy	ENSG00000169398	Inverse variance weighted	32	0.230999	0.0608346	1.463591e-04	0.111763	0.350235	1.25986	1.11825	1.4194	3.595394e-03	PTK2
Diabetic retinopathy	ENSG00000059573	Inverse variance weighted	20	-0.192658	0.0657177	3.372228e-03	-0.321465	-0.0638512	0.824764	0.725086	0.938145	3.579395e-02	ALDH18A1
Diabetic retinopathy	ENSG00000133678	Inverse variance weighted	54	-0.0660346	0.0225239	3.370502e-03	-0.110181	-0.0218878	0.936098	0.895672	0.97835	3.579395e-02	TMEM254
Diabetic retinopathy	ENSG00000186283	Inverse variance weighted	29	-0.0888705	0.0303146	3.372098e-03	-0.148287	-0.0294539	0.914964	0.862184	0.970976	3.579395e-02	TOR3A
Diabetic retinopathy	ENSG00000101191	Inverse variance weighted	30	-0.0952718	0.0324882	3.362391e-03	-0.158949	-0.0315949	0.909126	0.85304	0.968899	3.577242e-02	DIDO1
Diabetic retinopathy	ENSG00000184232	Inverse variance weighted	23	-0.093926	0.0320229	3.356076e-03	-0.156691	-0.0311611	0.91035	0.854968	0.969319	3.574450e-02	OAF
Diabetic retinopathy	ENSG00000225528	Inverse variance weighted	21	-0.0839256	0.0286037	3.345373e-03	-0.139989	-0.0278623	0.9195	0.869368	0.972522	3.565494e-02	TMA7B
Diabetic retinopathy	ENSG00000211974	Inverse variance weighted	14	0.0765465	0.0260849	3.340736e-03	0.02542	0.127673	1.07955	1.02575	1.13618	3.562993e-02	IGHV2-70D
Diabetic retinopathy	ENSG00000107614	Inverse variance weighted	22	0.121207	0.0412796	3.322183e-03	0.0402987	0.202115	1.12886	1.04112	1.22399	3.550511e-02	TRDMT1
Diabetic retinopathy	ENSG00000108262	Inverse variance weighted	77	-0.134488	0.0221203	1.202970e-09	-0.177844	-0.0911322	0.874163	0.837073	0.912897	3.529469e-07	GIT1
Diabetic retinopathy	ENSG00000109944	Inverse variance weighted	17	-0.133505	0.0454275	3.294337e-03	-0.222542	-0.0444667	0.875023	0.800481	0.956507	3.525598e-02	JHY
Diabetic retinopathy	ENSG00000092964	Inverse variance weighted	8	-0.274118	0.0932597	3.289605e-03	-0.456907	-0.0913287	0.760242	0.633239	0.912718	3.522959e-02	DPYSL2
Diabetic retinopathy	ENSG00000183431	Inverse variance weighted	49	-0.122192	0.0239824	3.486114e-07	-0.169197	-0.0751864	0.884979	0.844342	0.927571	3.497359e-05	SF3A3
Diabetic retinopathy	ENSG00000120798	Inverse variance weighted	24	0.148265	0.0503913	3.258009e-03	0.0494985	0.247032	1.15982	1.05074	1.28022	3.491526e-02	NR2C1
Diabetic retinopathy	ENSG00000159346	Inverse variance weighted	9	-0.222531	0.0756272	3.256015e-03	-0.37076	-0.0743017	0.80049	0.690209	0.928392	3.491526e-02	ADIPOR1
Diabetic retinopathy	ENSG00000143157	Inverse variance weighted	32	0.121022	0.0411241	3.252059e-03	0.0404188	0.201625	1.12865	1.04125	1.22339	3.489960e-02	POGK
Diabetic retinopathy	ENSG00000157551	Inverse variance weighted	68	0.052915	0.0179809	3.252053e-03	0.0176725	0.0881576	1.05434	1.01783	1.09216	3.489960e-02	KCNJ15
Diabetic retinopathy	ENSG00000260261	Inverse variance weighted	42	-0.0623322	0.0163815	1.417813e-04	-0.0944399	-0.0302245	0.939571	0.909882	0.970228	3.488448e-03	NA
Diabetic retinopathy	ENSG00000127580	Inverse variance weighted	19	0.0989355	0.0336063	3.240459e-03	0.0330671	0.164804	1.104	1.03362	1.17916	3.482941e-02	WDR24
Diabetic retinopathy	ENSG00000137312	Inverse variance weighted	58	-0.380195	0.129132	3.237402e-03	-0.633293	-0.127098	0.683728	0.530841	0.880648	3.482941e-02	FLOT1
Diabetic retinopathy	ENSG00000160208	Inverse variance weighted	14	0.160255	0.0544363	3.241039e-03	0.0535599	0.26695	1.17381	1.05502	1.30598	3.482941e-02	RRP1B
Diabetic retinopathy	ENSG00000250742	Inverse variance weighted	31	0.0859395	0.0291891	3.237547e-03	0.0287289	0.14315	1.08974	1.02915	1.1539	3.482941e-02	LINC02381
Diabetic retinopathy	ENSG00000100994	Inverse variance weighted	154	-0.0363495	0.00807943	6.826741e-06	-0.0521852	-0.0205138	0.964303	0.949153	0.979695	3.480519e-04	PYGB
Diabetic retinopathy	ENSG00000121653	Inverse variance weighted	48	-0.0786345	0.0174768	6.815889e-06	-0.112889	-0.0443799	0.924378	0.89325	0.956591	3.480519e-04	MAPK8IP1
Diabetic retinopathy	ENSG00000096070	Inverse variance weighted	4	-0.833785	0.148695	2.054498e-08	-1.12523	-0.542342	0.434402	0.324579	0.581385	3.472549e-06	BRPF3
Diabetic retinopathy	ENSG00000224796	Inverse variance weighted	11	0.476207	0.125051	1.400278e-04	0.231108	0.721306	1.60996	1.26	2.05712	3.456241e-03	RPL32P1
Diabetic retinopathy	ENSG00000267023	Inverse variance weighted	29	0.0534147	0.0140259	1.399333e-04	0.0259239	0.0809055	1.05487	1.02626	1.08427	3.456241e-03	NA
Diabetic retinopathy	ENSG00000111642	Inverse variance weighted	11	0.424529	0.0942876	6.716110e-06	0.239725	0.609333	1.52887	1.2709	1.8392	3.454947e-04	CHD4
Diabetic retinopathy	ENSG00000184967	Inverse variance weighted	26	0.16987	0.0377322	6.732147e-06	0.0959148	0.243825	1.18515	1.10067	1.27612	3.454947e-04	NOC4L
Diabetic retinopathy	ENSG00000137038	Inverse variance weighted	28	0.12422	0.032611	1.394485e-04	0.0603025	0.188138	1.13227	1.06216	1.207	3.452905e-03	DMAC1
Diabetic retinopathy	ENSG00000153406	Inverse variance weighted	82	-0.0458348	0.0155491	3.201091e-03	-0.0763111	-0.0153585	0.9552	0.926528	0.984759	3.449547e-02	NMRAL1
Diabetic retinopathy	ENSG00000227963	Inverse variance weighted	11	-0.0975184	0.033076	3.195093e-03	-0.162347	-0.0326895	0.907086	0.850146	0.967839	3.445472e-02	RBM15-AS1
Diabetic retinopathy	ENSG00000105397	Inverse variance weighted	35	0.14079	0.0477117	3.168998e-03	0.0472752	0.234305	1.15118	1.04841	1.26403	3.422077e-02	TYK2
Diabetic retinopathy	ENSG00000256612	Inverse variance weighted	28	-0.0885435	0.0299977	3.160548e-03	-0.147339	-0.029748	0.915263	0.863001	0.97069	3.416925e-02	NA
Diabetic retinopathy	ENSG00000180884	Inverse variance weighted	15	-0.121063	0.0410061	3.153907e-03	-0.201436	-0.0406914	0.885978	0.817556	0.960125	3.415268e-02	ZNF792
Diabetic retinopathy	ENSG00000038532	Inverse variance weighted	8	0.34617	0.117217	3.144608e-03	0.116424	0.575916	1.41364	1.12347	1.77876	3.407572e-02	CLEC16A
Diabetic retinopathy	ENSG00000185917	Inverse variance weighted	58	0.0851475	0.0223315	1.373558e-04	0.0413777	0.128917	1.08888	1.04225	1.1376	3.406512e-03	SETD4
Diabetic retinopathy	ENSG00000065268	Inverse variance weighted	72	0.0454565	0.0153876	3.135862e-03	0.0152968	0.0756162	1.04651	1.01541	1.07855	3.402837e-02	WDR18
Diabetic retinopathy	ENSG00000134283	Inverse variance weighted	44	0.0861091	0.0291398	3.126315e-03	0.0289951	0.143223	1.08993	1.02942	1.15399	3.394846e-02	PPHLN1
Diabetic retinopathy	ENSG00000187134	Inverse variance weighted	27	0.112123	0.0379303	3.116164e-03	0.0377801	0.186467	1.11865	1.0385	1.20498	3.386188e-02	AKR1C1
Diabetic retinopathy	ENSG00000227373	Inverse variance weighted	23	-0.0510779	0.0172778	3.113745e-03	-0.0849424	-0.0172135	0.950205	0.918565	0.982934	3.385926e-02	RABGAP1L-DT
Diabetic retinopathy	ENSG00000233327	Inverse variance weighted	66	0.0391627	0.00868727	6.542602e-06	0.0221356	0.0561897	1.03994	1.02238	1.0578	3.379982e-04	NA
Diabetic retinopathy	ENSG00000228989	Inverse variance weighted	11	-0.180064	0.0608926	3.105771e-03	-0.299413	-0.0607142	0.835217	0.741253	0.941092	3.379617e-02	NA
Diabetic retinopathy	ENSG00000103549	Inverse variance weighted	30	-0.118134	0.0399464	3.103399e-03	-0.196429	-0.0398388	0.888577	0.82166	0.960944	3.379402e-02	RNF40
Diabetic retinopathy	ENSG00000175931	Inverse variance weighted	23	-0.209111	0.0463652	6.480057e-06	-0.299987	-0.118235	0.811305	0.740828	0.888487	3.364355e-04	UBE2O
Diabetic retinopathy	ENSG00000179632	Inverse variance weighted	15	0.120012	0.0266117	6.490716e-06	0.0678529	0.172171	1.12751	1.07021	1.18788	3.364355e-04	MAF1
Diabetic retinopathy	ENSG00000196230	Inverse variance weighted	21	-0.710288	0.240018	3.083289e-03	-1.18072	-0.239853	0.491503	0.307056	0.786744	3.359856e-02	TUBB
Diabetic retinopathy	ENSG00000126860	Inverse variance weighted	66	0.0999846	0.0261823	1.341134e-04	0.0486672	0.151302	1.10515	1.04987	1.16335	3.344999e-03	EVI2A
Diabetic retinopathy	ENSG00000241399	Inverse variance weighted	71	0.0779926	0.0204246	1.342302e-04	0.0379604	0.118025	1.08111	1.03869	1.12527	3.344999e-03	CD302
Diabetic retinopathy	ENSG00000078808	Inverse variance weighted	21	-0.138261	0.0306401	6.408978e-06	-0.198316	-0.0782065	0.870871	0.820111	0.924773	3.344282e-04	SDF4
Diabetic retinopathy	ENSG00000227495	Inverse variance weighted	11	-0.0747328	0.0252372	3.064292e-03	-0.124198	-0.0252678	0.927991	0.883205	0.975049	3.341497e-02	KIF1C-AS1
Diabetic retinopathy	ENSG00000134256	Inverse variance weighted	99	0.0475545	0.0160531	3.053226e-03	0.0160905	0.0790186	1.0487	1.01622	1.08222	3.334105e-02	CD101
Diabetic retinopathy	ENSG00000185068	Inverse variance weighted	105	0.0693022	0.018141	1.333426e-04	0.0337459	0.104859	1.07176	1.03432	1.11055	3.333565e-03	NA
Diabetic retinopathy	ENSG00000156113	Inverse variance weighted	64	-0.0489667	0.0165275	3.049221e-03	-0.0813606	-0.0165727	0.952213	0.921861	0.983564	3.332072e-02	KCNMA1
Diabetic retinopathy	ENSG00000100726	Inverse variance weighted	22	-0.134143	0.0452674	3.043201e-03	-0.222867	-0.0454186	0.874465	0.800222	0.955597	3.327832e-02	TELO2
Diabetic retinopathy	ENSG00000101146	Inverse variance weighted	3	0.471104	0.158942	3.036696e-03	0.159578	0.782631	1.60176	1.17302	2.18722	3.323496e-02	RAE1
Diabetic retinopathy	ENSG00000165929	Inverse variance weighted	77	-0.0522472	0.0176251	3.033177e-03	-0.0867925	-0.0177019	0.949094	0.916867	0.982454	3.323496e-02	TC2N
Diabetic retinopathy	ENSG00000182087	Inverse variance weighted	23	-0.125867	0.042466	3.037098e-03	-0.209101	-0.0426341	0.881732	0.811313	0.958262	3.323496e-02	TMEM259
Diabetic retinopathy	ENSG00000116095	Inverse variance weighted	11	-0.172533	0.0451452	1.325186e-04	-0.261018	-0.0840482	0.841531	0.770267	0.919387	3.318395e-03	PLEKHA3
Diabetic retinopathy	ENSG00000085788	Inverse variance weighted	11	0.190371	0.064203	3.025430e-03	0.0645331	0.316209	1.2097	1.06666	1.37192	3.317732e-02	DDHD2
Diabetic retinopathy	ENSG00000268204	Inverse variance weighted	28	-0.0373873	0.012605	3.016422e-03	-0.0620932	-0.0126814	0.963303	0.939795	0.987399	3.310188e-02	NA
Diabetic retinopathy	ENSG00000120159	Inverse variance weighted	6	0.350633	0.118193	3.011004e-03	0.118974	0.582291	1.41997	1.12634	1.79013	3.306575e-02	CAAP1
Diabetic retinopathy	ENSG00000026950	Inverse variance weighted	74	0.330561	0.0588422	1.934463e-08	0.215231	0.445892	1.39175	1.24015	1.56188	3.305594e-06	BTN3A1
Diabetic retinopathy	ENSG00000168274	Inverse variance weighted	41	0.297824	0.100342	2.996508e-03	0.101154	0.494494	1.34693	1.10645	1.63967	3.292982e-02	NA
Diabetic retinopathy	ENSG00000122862	Inverse variance weighted	46	-0.115347	0.0388565	2.992307e-03	-0.191505	-0.0391878	0.891057	0.825715	0.96157	3.290691e-02	SRGN
Diabetic retinopathy	ENSG00000182010	Inverse variance weighted	73	0.0525599	0.0176961	2.976705e-03	0.0178755	0.0872443	1.05397	1.01804	1.09116	3.275851e-02	RTKN2
Diabetic retinopathy	ENSG00000198919	Inverse variance weighted	83	-0.0747002	0.0165331	6.236244e-06	-0.107105	-0.0422953	0.928022	0.898431	0.958587	3.265104e-04	DZIP3
Diabetic retinopathy	ENSG00000118971	Inverse variance weighted	10	0.308408	0.0805671	1.292093e-04	0.150496	0.466319	1.36126	1.16241	1.59412	3.251140e-03	CCND2
Diabetic retinopathy	ENSG00000142675	Inverse variance weighted	19	-0.244611	0.0822604	2.943077e-03	-0.405842	-0.0833809	0.783009	0.666416	0.920001	3.241137e-02	CNKSR1
Diabetic retinopathy	ENSG00000166401	Inverse variance weighted	49	-0.072023	0.0188093	1.285986e-04	-0.108889	-0.0351569	0.930509	0.89683	0.965454	3.241018e-03	SERPINB8
Diabetic retinopathy	ENSG00000232388	Inverse variance weighted	25	0.069739	0.0234476	2.936999e-03	0.0237818	0.115696	1.07223	1.02407	1.12265	3.236736e-02	SMIM26
Diabetic retinopathy	ENSG00000124233	Inverse variance weighted	18	0.132317	0.0444599	2.919458e-03	0.0451754	0.219458	1.14147	1.04621	1.2454	3.223515e-02	SEMG1
Diabetic retinopathy	ENSG00000203667	Inverse variance weighted	8	-0.217442	0.0730666	2.920857e-03	-0.360653	-0.0742318	0.804574	0.697221	0.928457	3.223515e-02	COX20
Diabetic retinopathy	ENSG00000156162	Inverse variance weighted	21	-0.374121	0.0976348	1.271873e-04	-0.565485	-0.182757	0.687894	0.568084	0.832971	3.210655e-03	DPY19L4
Diabetic retinopathy	ENSG00000142233	Inverse variance weighted	31	-0.128771	0.0432332	2.896492e-03	-0.213508	-0.0440336	0.879176	0.807746	0.956922	3.208277e-02	NTN5
Diabetic retinopathy	ENSG00000146416	Inverse variance weighted	37	-0.106968	0.035916	2.898575e-03	-0.177364	-0.036573	0.898554	0.837475	0.964088	3.208277e-02	AIG1
Diabetic retinopathy	ENSG00000179562	Inverse variance weighted	34	-0.126776	0.0425588	2.893461e-03	-0.210191	-0.0433604	0.880931	0.81043	0.957566	3.208277e-02	GCC1
Diabetic retinopathy	ENSG00000105991	Inverse variance weighted	24	0.207206	0.0458124	6.099251e-06	0.117414	0.296998	1.23024	1.12458	1.34581	3.204167e-04	HOXA1
Diabetic retinopathy	ENSG00000214517	Inverse variance weighted	6	-0.395015	0.13256	2.883446e-03	-0.654832	-0.135198	0.67367	0.519529	0.873543	3.200399e-02	PPME1
Diabetic retinopathy	ENSG00000128487	Inverse variance weighted	26	0.107536	0.0360695	2.869715e-03	0.03684	0.178233	1.11353	1.03753	1.1951	3.187433e-02	SPECC1
Diabetic retinopathy	ENSG00000187546	Inverse variance weighted	17	0.239496	0.052926	6.036287e-06	0.135761	0.343231	1.27061	1.14541	1.40949	3.181839e-04	AGMO
Diabetic retinopathy	ENSG00000196415	Inverse variance weighted	14	-0.120025	0.0402422	2.858521e-03	-0.198899	-0.0411499	0.886899	0.819633	0.959685	3.177270e-02	PRTN3
Diabetic retinopathy	ENSG00000258922	Inverse variance weighted	5	-0.172566	0.0578569	2.857850e-03	-0.285965	-0.0591661	0.841503	0.751289	0.94255	3.177270e-02	NA
Diabetic retinopathy	ENSG00000181467	Inverse variance weighted	4	0.528482	0.177151	2.852269e-03	0.181266	0.875697	1.69635	1.19873	2.40055	3.177134e-02	RAP2B
Diabetic retinopathy	ENSG00000244273	Inverse variance weighted	14	-0.0656039	0.0219895	2.850487e-03	-0.108703	-0.0225045	0.936502	0.896996	0.977747	3.177134e-02	NA
Diabetic retinopathy	ENSG00000197958	Inverse variance weighted	68	0.0375128	0.00977874	1.249736e-04	0.0183465	0.0566791	1.03823	1.01852	1.05832	3.175391e-03	RPL12
Diabetic retinopathy	ENSG00000132383	Inverse variance weighted	63	0.050334	0.0168645	2.839301e-03	0.0172797	0.0833884	1.05162	1.01743	1.08696	3.170512e-02	RPA1
Diabetic retinopathy	ENSG00000139618	Inverse variance weighted	5	0.317837	0.106495	2.840208e-03	0.109107	0.526568	1.37415	1.11528	1.69311	3.170512e-02	BRCA2
Diabetic retinopathy	ENSG00000197442	Inverse variance weighted	41	0.0712927	0.0185772	1.242163e-04	0.0348815	0.107704	1.0739	1.0355	1.11372	3.166497e-03	MAP3K5
Diabetic retinopathy	ENSG00000198876	Inverse variance weighted	32	0.15477	0.0403214	1.238311e-04	0.0757404	0.2338	1.16739	1.07868	1.26339	3.161861e-03	DCAF12
Diabetic retinopathy	ENSG00000243544	Inverse variance weighted	14	0.07253	0.0242645	2.797691e-03	0.0249715	0.120089	1.07523	1.02529	1.1276	3.132044e-02	RN7SL172P
Diabetic retinopathy	ENSG00000184068	Inverse variance weighted	54	-0.0315908	0.0105674	2.794658e-03	-0.0523028	-0.0108787	0.968903	0.949041	0.98918	3.130903e-02	NA
Diabetic retinopathy	ENSG00000120519	Inverse variance weighted	47	-0.0853977	0.0285631	2.791637e-03	-0.141381	-0.0294141	0.918147	0.868158	0.971014	3.129774e-02	SLC10A7
Diabetic retinopathy	ENSG00000251364	Inverse variance weighted	37	-0.0684865	0.0229037	2.787931e-03	-0.113378	-0.0235954	0.933806	0.892813	0.976681	3.127874e-02	SYT9-AS1
Diabetic retinopathy	ENSG00000112812	Inverse variance weighted	31	-0.380653	0.08403	5.899158e-06	-0.545352	-0.215955	0.683415	0.579638	0.805772	3.120133e-04	PRSS16
Diabetic retinopathy	ENSG00000165626	Inverse variance weighted	36	-0.109873	0.0285926	1.216940e-04	-0.165914	-0.053831	0.895948	0.847119	0.947592	3.112404e-03	BEND7
Diabetic retinopathy	ENSG00000164466	Inverse variance weighted	22	0.114763	0.0383557	2.770983e-03	0.0395855	0.18994	1.12161	1.04038	1.20918	3.111104e-02	SFXN1
Diabetic retinopathy	ENSG00000095787	Inverse variance weighted	28	-0.115658	0.0386464	2.764909e-03	-0.191405	-0.0399114	0.89078	0.825798	0.960875	3.108349e-02	WAC
Diabetic retinopathy	ENSG00000142192	Inverse variance weighted	31	-0.116409	0.0388906	2.760244e-03	-0.192635	-0.0401837	0.890111	0.824783	0.960613	3.105774e-02	APP
Diabetic retinopathy	ENSG00000250991	Inverse variance weighted	12	-0.292411	0.0976171	2.740055e-03	-0.48374	-0.101081	0.746462	0.616473	0.90386	3.087526e-02	NA
Diabetic retinopathy	ENSG00000152904	Inverse variance weighted	23	0.09534	0.0318212	2.734407e-03	0.0329705	0.15771	1.10003	1.03352	1.17083	3.087012e-02	GGPS1
Diabetic retinopathy	ENSG00000166435	Inverse variance weighted	129	0.0356669	0.0119058	2.737614e-03	0.0123316	0.0590023	1.03631	1.01241	1.06078	3.087012e-02	XRRA1
Diabetic retinopathy	ENSG00000173208	Inverse variance weighted	14	0.204053	0.0681126	2.737129e-03	0.070552	0.337553	1.22636	1.0731	1.40151	3.087012e-02	ABCD2
Diabetic retinopathy	ENSG00000175279	Inverse variance weighted	16	-0.124863	0.0416787	2.736972e-03	-0.206553	-0.0431722	0.882618	0.813383	0.957746	3.087012e-02	CENPS
Diabetic retinopathy	ENSG00000204356	Inverse variance weighted	14	-0.861946	0.190147	5.813479e-06	-1.23463	-0.489259	0.422339	0.290942	0.613081	3.085310e-04	NELFE
Diabetic retinopathy	ENSG00000124207	Inverse variance weighted	43	-0.14287	0.0371447	1.199138e-04	-0.215673	-0.0700662	0.866867	0.805998	0.932332	3.076996e-03	CSE1L
Diabetic retinopathy	ENSG00000106524	Inverse variance weighted	18	0.234564	0.0609768	1.196863e-04	0.115049	0.354078	1.26436	1.12193	1.42487	3.076234e-03	ANKMY2
Diabetic retinopathy	ENSG00000023892	Inverse variance weighted	102	0.0751657	0.0250661	2.711339e-03	0.0260361	0.124295	1.07806	1.02638	1.13235	3.068509e-02	DEF6
Diabetic retinopathy	ENSG00000139631	Inverse variance weighted	10	0.234969	0.0610476	1.186286e-04	0.115315	0.354622	1.26487	1.12223	1.42564	3.054747e-03	CSAD
Diabetic retinopathy	ENSG00000196290	Inverse variance weighted	5	0.537329	0.139606	1.186538e-04	0.263701	0.810958	1.71143	1.30174	2.25006	3.054747e-03	NIF3L1
Diabetic retinopathy	ENSG00000170889	Inverse variance weighted	38	-0.0512186	0.0112917	5.734905e-06	-0.0733505	-0.0290868	0.950071	0.929275	0.971332	3.054034e-04	RPS9
Diabetic retinopathy	ENSG00000127954	Inverse variance weighted	100	0.0424179	0.0141371	2.695564e-03	0.0147093	0.0701266	1.04333	1.01482	1.07264	3.052879e-02	STEAP4
Diabetic retinopathy	ENSG00000160226	Inverse variance weighted	86	-0.0593101	0.0197652	2.693314e-03	-0.09805	-0.0205703	0.942414	0.906604	0.97964	3.052553e-02	CFAP410
Diabetic retinopathy	ENSG00000057252	Inverse variance weighted	97	-0.0451777	0.0150499	2.683296e-03	-0.0746754	-0.0156799	0.955828	0.928045	0.984442	3.047062e-02	SOAT1
Diabetic retinopathy	ENSG00000113916	Inverse variance weighted	13	-0.326827	0.0848817	1.179344e-04	-0.493195	-0.160459	0.721209	0.610672	0.851753	3.046312e-03	BCL6
Diabetic retinopathy	ENSG00000173221	Inverse variance weighted	47	0.0486069	0.0161825	2.667441e-03	0.0168892	0.0803246	1.04981	1.01703	1.08364	3.032069e-02	GLRX
Diabetic retinopathy	ENSG00000105509	Inverse variance weighted	21	-0.189356	0.0630313	2.663141e-03	-0.312897	-0.0658148	0.827492	0.731325	0.936304	3.029395e-02	HAS1
Diabetic retinopathy	ENSG00000163683	Inverse variance weighted	36	-0.185762	0.0409254	5.650978e-06	-0.265976	-0.105548	0.830471	0.766457	0.899831	3.025229e-04	SMIM14
Diabetic retinopathy	ENSG00000177721	Inverse variance weighted	49	-0.130687	0.0287942	5.661361e-06	-0.187123	-0.0742503	0.877493	0.829341	0.928439	3.025229e-04	ANXA2R
Diabetic retinopathy	ENSG00000147592	Inverse variance weighted	30	-0.116932	0.0389103	2.654269e-03	-0.193197	-0.0406682	0.889645	0.82432	0.960148	3.021514e-02	LACTB2
Diabetic retinopathy	ENSG00000198133	Inverse variance weighted	34	-0.104475	0.0347492	2.642338e-03	-0.172583	-0.0363666	0.900797	0.841488	0.964287	3.010136e-02	TMEM229B
Diabetic retinopathy	ENSG00000162777	Inverse variance weighted	43	-0.103089	0.0342739	2.631469e-03	-0.170266	-0.0359121	0.902047	0.843441	0.964725	3.004357e-02	DENND2D
Diabetic retinopathy	ENSG00000136026	Inverse variance weighted	28	-0.0800716	0.0265972	2.607905e-03	-0.132202	-0.0279412	0.92305	0.876164	0.972446	2.981832e-02	CKAP4
Diabetic retinopathy	ENSG00000171160	Inverse variance weighted	21	0.142005	0.047149	2.596790e-03	0.0495926	0.234417	1.15258	1.05084	1.26417	2.972244e-02	MORN4
Diabetic retinopathy	ENSG00000170191	Inverse variance weighted	63	-0.0722368	0.0187275	1.146644e-04	-0.108943	-0.0355309	0.930311	0.896782	0.965093	2.971719e-03	NANP
Diabetic retinopathy	ENSG00000169592	Inverse variance weighted	56	0.096435	0.0249974	1.144108e-04	0.0474401	0.14543	1.10124	1.04858	1.15654	2.970096e-03	INO80E
Diabetic retinopathy	ENSG00000115956	Inverse variance weighted	57	0.0631953	0.0209778	2.591175e-03	0.0220788	0.104312	1.06523	1.02232	1.10995	2.969468e-02	PLEK
Diabetic retinopathy	ENSG00000117682	Inverse variance weighted	8	-0.278651	0.0924756	2.584757e-03	-0.459903	-0.0973989	0.756804	0.631345	0.907194	2.969468e-02	DHDDS
Diabetic retinopathy	ENSG00000154358	Inverse variance weighted	27	0.142663	0.0473577	2.591362e-03	0.0498423	0.235484	1.15334	1.05111	1.26552	2.969468e-02	OBSCN
Diabetic retinopathy	ENSG00000158104	Inverse variance weighted	42	0.0566971	0.0188194	2.589331e-03	0.0198112	0.093583	1.05834	1.02001	1.0981	2.969468e-02	HPD
Diabetic retinopathy	ENSG00000258944	Inverse variance weighted	16	-0.0978562	0.032473	2.582853e-03	-0.161503	-0.0342091	0.906779	0.850864	0.966369	2.969468e-02	NA
Diabetic retinopathy	ENSG00000226806	Inverse variance weighted	70	-0.047377	0.0104261	5.517356e-06	-0.0678121	-0.0269419	0.953728	0.934436	0.973418	2.968681e-04	LCT-AS1
Diabetic retinopathy	ENSG00000037749	Inverse variance weighted	6	-0.348009	0.115453	2.575895e-03	-0.574298	-0.12172	0.706092	0.5631	0.885396	2.968391e-02	MFAP3
Diabetic retinopathy	ENSG00000123815	Inverse variance weighted	12	0.24036	0.079749	2.578676e-03	0.0840517	0.396668	1.27171	1.08769	1.48686	2.968391e-02	COQ8B
Diabetic retinopathy	ENSG00000211669	Inverse variance weighted	12	0.0527278	0.0174948	2.578969e-03	0.0184381	0.0870175	1.05414	1.01861	1.09092	2.968391e-02	IGLV3-10
Diabetic retinopathy	ENSG00000121690	Inverse variance weighted	20	-0.188036	0.0413647	5.472383e-06	-0.269111	-0.106961	0.828585	0.764058	0.89856	2.965110e-04	DEPDC7
Diabetic retinopathy	ENSG00000123297	Inverse variance weighted	31	-0.160227	0.0352497	5.481098e-06	-0.229316	-0.0911373	0.851951	0.795077	0.912892	2.965110e-04	TSFM
Diabetic retinopathy	ENSG00000136932	Inverse variance weighted	87	0.0798204	0.017562	5.491650e-06	0.045399	0.114242	1.08309	1.04645	1.12102	2.965110e-04	TRMO
Diabetic retinopathy	ENSG00000175567	Inverse variance weighted	80	0.0720734	0.0158517	5.448278e-06	0.0410041	0.103143	1.07473	1.04186	1.10865	2.965110e-04	UCP2
Diabetic retinopathy	ENSG00000135144	Inverse variance weighted	5	-0.541076	0.118956	5.401507e-06	-0.774229	-0.307923	0.582122	0.461059	0.734972	2.957515e-04	DTX1
Diabetic retinopathy	ENSG00000260793	Inverse variance weighted	4	-0.291581	0.0640788	5.355621e-06	-0.417175	-0.165987	0.747082	0.658905	0.847058	2.942753e-04	ATXN7L3-AS1
Diabetic retinopathy	ENSG00000169026	Inverse variance weighted	60	0.0623381	0.0206589	2.548768e-03	0.0218466	0.10283	1.06432	1.02209	1.1083	2.941398e-02	SLC49A3
Diabetic retinopathy	ENSG00000250508	Inverse variance weighted	31	-0.0394195	0.0130642	2.549842e-03	-0.0650254	-0.0138136	0.961347	0.937044	0.986281	2.941398e-02	NA
Diabetic retinopathy	ENSG00000011485	Inverse variance weighted	54	-0.0825162	0.0273426	2.545635e-03	-0.136108	-0.0289247	0.920796	0.872749	0.97149	2.940908e-02	PPP5C
Diabetic retinopathy	ENSG00000136271	Inverse variance weighted	45	-0.0876353	0.029024	2.532671e-03	-0.144522	-0.0307483	0.916095	0.865436	0.96972	2.928106e-02	DDX56
Diabetic retinopathy	ENSG00000174093	Inverse variance weighted	4	0.183796	0.0608677	2.531063e-03	0.0644956	0.303097	1.20177	1.06662	1.35405	2.928106e-02	NA
Diabetic retinopathy	ENSG00000213713	Inverse variance weighted	34	-0.0495633	0.0128299	1.119575e-04	-0.07471	-0.0244166	0.951645	0.928013	0.975879	2.916146e-03	NA
Diabetic retinopathy	ENSG00000140459	Inverse variance weighted	3	0.548935	0.181683	2.516192e-03	0.192836	0.905033	1.73141	1.21268	2.47201	2.913387e-02	CYP11A1
Diabetic retinopathy	ENSG00000125877	Inverse variance weighted	58	-0.0595295	0.0197002	2.512947e-03	-0.0981419	-0.0209172	0.942208	0.90652	0.9793	2.912894e-02	ITPA
Diabetic retinopathy	ENSG00000213203	Inverse variance weighted	38	-0.105766	0.0350026	2.513893e-03	-0.174371	-0.037161	0.899635	0.839985	0.963521	2.912894e-02	GIMAP1
Diabetic retinopathy	ENSG00000049192	Inverse variance weighted	34	0.125186	0.0323887	1.110388e-04	0.0617041	0.188668	1.13336	1.06365	1.20764	2.897069e-03	ADAMTS6
Diabetic retinopathy	ENSG00000225969	Inverse variance weighted	26	-0.0918025	0.016265	1.659721e-08	-0.123682	-0.0599231	0.912285	0.883661	0.941837	2.885729e-06	NA
Diabetic retinopathy	ENSG00000255733	Inverse variance weighted	56	-0.0552987	0.00979935	1.670197e-08	-0.0745054	-0.0360919	0.946203	0.928202	0.964552	2.885729e-06	IFNG-AS1
Diabetic retinopathy	ENSG00000230295	Inverse variance weighted	15	-0.0750334	0.0248046	2.486506e-03	-0.12365	-0.0264164	0.927713	0.883689	0.97393	2.885461e-02	NA
Diabetic retinopathy	ENSG00000226328	Inverse variance weighted	51	-0.028511	0.00942311	2.481032e-03	-0.0469803	-0.0100417	0.971892	0.954106	0.990009	2.881258e-02	NUP50-DT
Diabetic retinopathy	ENSG00000153317	Inverse variance weighted	63	-0.0713617	0.0184519	1.099770e-04	-0.107527	-0.0351961	0.931125	0.898052	0.965416	2.874188e-03	ASAP1
Diabetic retinopathy	ENSG00000196456	Inverse variance weighted	25	-0.0993522	0.0328181	2.467042e-03	-0.163676	-0.0350286	0.905424	0.849017	0.965578	2.867153e-02	ZNF775
Diabetic retinopathy	ENSG00000123219	Inverse variance weighted	188	0.0304818	0.00787942	1.094936e-04	0.0150381	0.0459255	1.03095	1.01515	1.047	2.866372e-03	CENPK
Diabetic retinopathy	ENSG00000196792	Inverse variance weighted	16	0.19286	0.063699	2.464364e-03	0.0680103	0.31771	1.21271	1.07038	1.37398	2.866182e-02	STRN3
Diabetic retinopathy	ENSG00000113532	Inverse variance weighted	38	0.0893146	0.0294953	2.460976e-03	0.0315039	0.147125	1.09342	1.03201	1.1585	2.864385e-02	ST8SIA4
Diabetic retinopathy	ENSG00000095397	Inverse variance weighted	45	-0.0979962	0.0323515	2.452768e-03	-0.161405	-0.0345873	0.906652	0.850947	0.966004	2.859111e-02	WHRN
Diabetic retinopathy	ENSG00000086730	Inverse variance weighted	17	0.177888	0.0459698	1.089804e-04	0.0877874	0.267989	1.19469	1.09176	1.30733	2.857750e-03	LAT2
Diabetic retinopathy	ENSG00000174775	Inverse variance weighted	42	-0.117662	0.0304043	1.088789e-04	-0.177254	-0.0580693	0.888997	0.837567	0.943585	2.857750e-03	HRAS
Diabetic retinopathy	ENSG00000134242	Inverse variance weighted	35	-0.649172	0.114907	1.608721e-08	-0.874389	-0.423954	0.522478	0.417117	0.654454	2.842682e-06	PTPN22
Diabetic retinopathy	ENSG00000165097	Inverse variance weighted	36	0.0898747	0.0296435	2.430601e-03	0.0317734	0.147976	1.09404	1.03228	1.15949	2.837526e-02	KDM1B
Diabetic retinopathy	ENSG00000137513	Inverse variance weighted	47	-0.116551	0.0255648	5.138659e-06	-0.166658	-0.066444	0.889985	0.846489	0.935715	2.833552e-04	NARS2
Diabetic retinopathy	ENSG00000267350	Inverse variance weighted	12	-0.0917844	0.0302618	2.421214e-03	-0.151097	-0.0324714	0.912302	0.859764	0.96805	2.828691e-02	NA
Diabetic retinopathy	ENSG00000114779	Inverse variance weighted	20	0.162687	0.0420044	1.074679e-04	0.0803579	0.245015	1.17667	1.08367	1.27764	2.827625e-03	ABHD14B
Diabetic retinopathy	ENSG00000014257	Inverse variance weighted	62	-0.0649096	0.0167563	1.071789e-04	-0.097752	-0.0320672	0.937152	0.906874	0.968441	2.824799e-03	ACP3
Diabetic retinopathy	ENSG00000080823	Inverse variance weighted	13	-0.222331	0.0732858	2.415360e-03	-0.365971	-0.0786905	0.800651	0.693523	0.924326	2.823973e-02	MOK
Diabetic retinopathy	ENSG00000125089	Inverse variance weighted	37	-0.0681491	0.0224605	2.411909e-03	-0.112172	-0.0241266	0.934121	0.893891	0.976162	2.822060e-02	SH3TC1
Diabetic retinopathy	ENSG00000169964	Inverse variance weighted	18	0.181582	0.0468544	1.064298e-04	0.0897471	0.273416	1.19911	1.0939	1.31445	2.809819e-03	TMEM42
Diabetic retinopathy	ENSG00000103249	Inverse variance weighted	57	0.0703514	0.018151	1.062301e-04	0.0347755	0.105927	1.07289	1.03539	1.11174	2.809317e-03	CLCN7
Diabetic retinopathy	ENSG00000140105	Inverse variance weighted	85	0.0490638	0.012657	1.060138e-04	0.0242559	0.0738716	1.05029	1.02455	1.07667	2.808372e-03	WARS1
Diabetic retinopathy	ENSG00000164713	Inverse variance weighted	29	-0.114277	0.0250506	5.071073e-06	-0.163376	-0.0651774	0.892011	0.849272	0.936901	2.806234e-04	BRI3
Diabetic retinopathy	ENSG00000157637	Inverse variance weighted	34	-0.0984398	0.0253899	1.056980e-04	-0.148204	-0.0486756	0.90625	0.862255	0.95249	2.804785e-03	SLC38A10
Diabetic retinopathy	ENSG00000076242	Inverse variance weighted	26	-0.0802324	0.0264202	2.391147e-03	-0.132016	-0.0284489	0.922902	0.876327	0.971952	2.801723e-02	MLH1
Diabetic retinopathy	ENSG00000156502	Inverse variance weighted	57	0.15183	0.033274	5.042419e-06	0.0866127	0.217047	1.16396	1.09047	1.2424	2.800343e-04	SUPV3L1
Diabetic retinopathy	ENSG00000163521	Inverse variance weighted	54	0.0517882	0.0170504	2.386591e-03	0.0183694	0.0852069	1.05315	1.01854	1.08894	2.798755e-02	GLB1L
Diabetic retinopathy	ENSG00000230438	Inverse variance weighted	69	-0.0762521	0.0148396	2.770427e-07	-0.105338	-0.0471666	0.926583	0.900021	0.953928	2.797411e-05	NA
Diabetic retinopathy	ENSG00000102977	Inverse variance weighted	19	0.214571	0.0706081	2.374406e-03	0.0761794	0.352963	1.23933	1.07916	1.42328	2.791731e-02	ACD
Diabetic retinopathy	ENSG00000103423	Inverse variance weighted	28	-0.103783	0.0341556	2.377219e-03	-0.170729	-0.0368385	0.90142	0.84305	0.963832	2.791731e-02	DNAJA3
Diabetic retinopathy	ENSG00000258821	Inverse variance weighted	14	0.0510254	0.0167938	2.378768e-03	0.0181096	0.0839411	1.05235	1.01827	1.08756	2.791731e-02	NA
Diabetic retinopathy	ENSG00000005513	Inverse variance weighted	18	0.154944	0.0509698	2.366441e-03	0.0550431	0.254845	1.16759	1.05659	1.29026	2.785629e-02	SOX8
Diabetic retinopathy	ENSG00000115590	Inverse variance weighted	51	-0.0731132	0.0240487	2.364138e-03	-0.120249	-0.0259777	0.929496	0.8867	0.974357	2.785629e-02	IL1R2
Diabetic retinopathy	ENSG00000134873	Inverse variance weighted	12	0.227456	0.074798	2.358406e-03	0.0808521	0.37406	1.2554	1.08421	1.45362	2.785629e-02	CLDN10
Diabetic retinopathy	ENSG00000138592	Inverse variance weighted	40	-0.0832063	0.0273615	2.357963e-03	-0.136835	-0.0295777	0.920161	0.872114	0.970855	2.785629e-02	USP8
Diabetic retinopathy	ENSG00000142959	Inverse variance weighted	5	0.564942	0.18578	2.358584e-03	0.200813	0.929071	1.75935	1.2224	2.53216	2.785629e-02	BEST4
Diabetic retinopathy	ENSG00000170989	Inverse variance weighted	6	0.32582	0.107162	2.362317e-03	0.115782	0.535858	1.38517	1.12275	1.70891	2.785629e-02	S1PR1
Diabetic retinopathy	ENSG00000174136	Inverse variance weighted	100	0.0495958	0.0163147	2.366224e-03	0.017619	0.0815726	1.05085	1.01778	1.08499	2.785629e-02	RGMB
Diabetic retinopathy	ENSG00000184385	Inverse variance weighted	58	0.0529155	0.0174036	2.361958e-03	0.0188044	0.0870265	1.05434	1.01898	1.09093	2.785629e-02	UMODL1-AS1
Diabetic retinopathy	ENSG00000105808	Inverse variance weighted	40	0.0765623	0.0251694	2.351034e-03	0.0272303	0.125894	1.07957	1.0276	1.13416	2.785628e-02	RASA4
Diabetic retinopathy	ENSG00000267892	Inverse variance weighted	16	0.0937911	0.0308308	2.349169e-03	0.0333627	0.154219	1.09833	1.03393	1.16675	2.785628e-02	NA
Diabetic retinopathy	ENSG00000155438	Inverse variance weighted	17	0.120867	0.0397169	2.340693e-03	0.0430217	0.198712	1.12847	1.04396	1.21983	2.778456e-02	NIFK
Diabetic retinopathy	ENSG00000146376	Inverse variance weighted	11	0.30236	0.0993404	2.337053e-03	0.107653	0.497067	1.35305	1.11366	1.64389	2.778378e-02	ARHGAP18
Diabetic retinopathy	ENSG00000183784	Inverse variance weighted	36	-0.145406	0.0477711	2.336010e-03	-0.239038	-0.0517749	0.864671	0.787385	0.949543	2.778378e-02	DOCK8-AS1
Diabetic retinopathy	ENSG00000072121	Inverse variance weighted	10	-0.30845	0.101322	2.332646e-03	-0.507042	-0.109858	0.734585	0.602275	0.895961	2.777385e-02	ZFYVE26
Diabetic retinopathy	ENSG00000125347	Inverse variance weighted	8	-0.347656	0.114188	2.329961e-03	-0.571465	-0.123848	0.706342	0.564697	0.883514	2.776314e-02	IRF1
Diabetic retinopathy	ENSG00000203734	Inverse variance weighted	5	-0.360612	0.118423	2.325924e-03	-0.592721	-0.128503	0.69725	0.552821	0.879411	2.774438e-02	ECT2L
Diabetic retinopathy	ENSG00000231412	Inverse variance weighted	69	0.0289681	0.00746354	1.039089e-04	0.0143395	0.0435966	1.02939	1.01444	1.04456	2.774013e-03	NA
Diabetic retinopathy	ENSG00000264109	Inverse variance weighted	76	0.03577	0.00921657	1.040032e-04	0.0177056	0.0538345	1.03642	1.01786	1.05531	2.774013e-03	NA
Diabetic retinopathy	ENSG00000101474	Inverse variance weighted	43	0.0900661	0.0295651	2.316248e-03	0.0321185	0.148014	1.09425	1.03264	1.15953	2.766333e-02	APMAP
Diabetic retinopathy	ENSG00000186153	Inverse variance weighted	58	-0.118537	0.0305233	1.029623e-04	-0.178363	-0.0587116	0.888219	0.836639	0.942979	2.755702e-03	WWOX
Diabetic retinopathy	ENSG00000112759	Inverse variance weighted	12	0.267348	0.0688332	1.027523e-04	0.132435	0.402261	1.30649	1.1416	1.4952	2.754823e-03	SLC29A1
Diabetic retinopathy	ENSG00000129562	Inverse variance weighted	39	0.0688986	0.022594	2.292839e-03	0.0246143	0.113183	1.07133	1.02492	1.11984	2.744700e-02	DAD1
Diabetic retinopathy	ENSG00000117174	Inverse variance weighted	62	-0.0719171	0.0235765	2.285570e-03	-0.118127	-0.0257072	0.930608	0.888583	0.97462	2.738106e-02	ZNHIT6
Diabetic retinopathy	ENSG00000230593	Inverse variance weighted	12	-0.0853221	0.0279694	2.284223e-03	-0.140142	-0.0305021	0.918216	0.869235	0.969958	2.738106e-02	NA
Diabetic retinopathy	ENSG00000177981	Inverse variance weighted	24	0.131197	0.0429888	2.274113e-03	0.0469387	0.215455	1.14019	1.04806	1.24043	2.728585e-02	ASB8
Diabetic retinopathy	ENSG00000003249	Inverse variance weighted	82	0.0585617	0.015064	1.012715e-04	0.0290362	0.0880871	1.06031	1.02946	1.09208	2.719814e-03	DBNDD1
Diabetic retinopathy	ENSG00000185736	Inverse variance weighted	103	0.0575093	0.0147928	1.012195e-04	0.0285154	0.0865032	1.0592	1.02893	1.09035	2.719814e-03	ADARB2
Diabetic retinopathy	ENSG00000049246	Inverse variance weighted	46	-0.082644	0.0270664	2.262786e-03	-0.135694	-0.0295939	0.920679	0.87311	0.97084	2.717091e-02	PER3
Diabetic retinopathy	ENSG00000106608	Inverse variance weighted	18	0.171475	0.0561563	2.261612e-03	0.061409	0.281542	1.18705	1.06333	1.32517	2.717091e-02	URGCP
Diabetic retinopathy	ENSG00000128039	Inverse variance weighted	80	0.0454085	0.0148707	2.261466e-03	0.0162619	0.0745551	1.04646	1.01639	1.0774	2.717091e-02	SRD5A3
Diabetic retinopathy	ENSG00000136842	Inverse variance weighted	30	-0.121339	0.0397289	2.256784e-03	-0.199208	-0.0434704	0.885734	0.81938	0.957461	2.717091e-02	TMOD1
Diabetic retinopathy	ENSG00000107331	Inverse variance weighted	48	0.115648	0.0297329	1.004305e-04	0.0573711	0.173924	1.1226	1.05905	1.18997	2.711275e-03	ABCA2
Diabetic retinopathy	ENSG00000123268	Inverse variance weighted	51	-0.0744917	0.0243811	2.248328e-03	-0.122279	-0.0267047	0.928215	0.884902	0.973649	2.710194e-02	ATF1
Diabetic retinopathy	ENSG00000136758	Inverse variance weighted	16	0.174547	0.0571158	2.242944e-03	0.0626002	0.286494	1.19071	1.0646	1.33175	2.705802e-02	YME1L1
Diabetic retinopathy	ENSG00000186364	Inverse variance weighted	11	0.16511	0.0424379	9.998546e-05	0.0819318	0.248288	1.17952	1.08538	1.28183	2.703955e-03	NUDT17
Diabetic retinopathy	ENSG00000160193	Inverse variance weighted	36	0.0831478	0.0271977	2.234424e-03	0.0298403	0.136455	1.0867	1.03029	1.1462	2.697616e-02	WDR4
Diabetic retinopathy	ENSG00000116815	Inverse variance weighted	3	0.279649	0.0914469	2.227844e-03	0.100413	0.458885	1.32267	1.10563	1.58231	2.693854e-02	CD58
Diabetic retinopathy	ENSG00000166260	Inverse variance weighted	38	-0.12261	0.0314975	9.913192e-05	-0.184345	-0.0608754	0.884608	0.831648	0.94094	2.685543e-03	COX11
Diabetic retinopathy	ENSG00000196396	Inverse variance weighted	16	0.136357	0.0445634	2.214483e-03	0.049013	0.223702	1.14609	1.05023	1.2507	2.679783e-02	PTPN1
Diabetic retinopathy	ENSG00000146830	Inverse variance weighted	35	0.182692	0.03995	4.807340e-06	0.10439	0.260994	1.20045	1.11003	1.29822	2.679360e-04	GIGYF1
Diabetic retinopathy	ENSG00000254999	Inverse variance weighted	114	-0.0355701	0.0116201	2.205367e-03	-0.0583455	-0.0127947	0.965055	0.943324	0.987287	2.670830e-02	BRK1
Diabetic retinopathy	ENSG00000163393	Inverse variance weighted	87	0.0951932	0.0184828	2.599631e-07	0.058967	0.131419	1.09987	1.06074	1.14045	2.659491e-05	SLC22A15
Diabetic retinopathy	ENSG00000204520	Inverse variance weighted	112	-0.358883	0.0696649	2.583293e-07	-0.495426	-0.22234	0.698456	0.609311	0.800643	2.659491e-05	MICA
Diabetic retinopathy	ENSG00000038945	Inverse variance weighted	68	0.0837915	0.0215	9.727847e-05	0.0416515	0.125931	1.0874	1.04253	1.1342	2.650476e-03	MSR1
Diabetic retinopathy	ENSG00000121848	Inverse variance weighted	5	0.285515	0.0732701	9.749305e-05	0.141906	0.429125	1.33045	1.15247	1.53591	2.650476e-03	NA
Diabetic retinopathy	ENSG00000143537	Inverse variance weighted	89	-0.051788	0.0132855	9.695219e-05	-0.0778276	-0.0257485	0.94953	0.925124	0.97458	2.650476e-03	ADAM15
Diabetic retinopathy	ENSG00000184106	Inverse variance weighted	122	-0.0424458	0.0108916	9.734342e-05	-0.0637932	-0.0210983	0.958442	0.938199	0.979123	2.650476e-03	NA
Diabetic retinopathy	ENSG00000203993	Inverse variance weighted	9	0.2771	0.0711185	9.766706e-05	0.137708	0.416492	1.3193	1.14764	1.51663	2.650476e-03	ARRDC1-AS1
Diabetic retinopathy	ENSG00000245025	Inverse variance weighted	10	-0.126741	0.0325266	9.758148e-05	-0.190493	-0.0629886	0.880962	0.826552	0.938954	2.650476e-03	NA
Diabetic retinopathy	ENSG00000105514	Inverse variance weighted	14	-0.159237	0.0519666	2.182451e-03	-0.261091	-0.0573821	0.852794	0.770211	0.944233	2.645138e-02	RAB3D
Diabetic retinopathy	ENSG00000129480	Inverse variance weighted	10	0.252355	0.0823505	2.181061e-03	0.090948	0.413762	1.28705	1.09521	1.5125	2.645138e-02	DTD2
Diabetic retinopathy	ENSG00000103932	Inverse variance weighted	81	0.103169	0.0200165	2.547608e-07	0.0639362	0.142401	1.10868	1.06602	1.15304	2.641020e-05	RPAP1
Diabetic retinopathy	ENSG00000181016	Inverse variance weighted	69	-0.0871298	0.0223421	9.626925e-05	-0.13092	-0.0433393	0.916558	0.877288	0.957586	2.640188e-03	LSMEM1
Diabetic retinopathy	ENSG00000230606	Inverse variance weighted	79	0.0299639	0.00768302	9.618817e-05	0.0149051	0.0450226	1.03042	1.01502	1.04605	2.640188e-03	NA
Diabetic retinopathy	ENSG00000103653	Inverse variance weighted	60	0.0976983	0.0213452	4.715506e-06	0.0558617	0.139535	1.10263	1.05745	1.14974	2.637630e-04	CSK
Diabetic retinopathy	ENSG00000229390	Inverse variance weighted	32	-0.230839	0.0504202	4.687450e-06	-0.329663	-0.132016	0.793867	0.719166	0.876327	2.631403e-04	NA
Diabetic retinopathy	ENSG00000123213	Inverse variance weighted	77	-0.0570893	0.018613	2.160961e-03	-0.0935708	-0.0206078	0.94451	0.910674	0.979603	2.625229e-02	NLN
Diabetic retinopathy	ENSG00000198466	Inverse variance weighted	12	-0.185057	0.0603319	2.159871e-03	-0.303308	-0.0668067	0.831057	0.738372	0.935376	2.625229e-02	ZNF587
Diabetic retinopathy	ENSG00000228446	Inverse variance weighted	7	0.102666	0.0334571	2.150787e-03	0.0370899	0.168242	1.10812	1.03779	1.18322	2.622952e-02	NA
Diabetic retinopathy	ENSG00000156265	Inverse variance weighted	41	-0.106101	0.027186	9.509281e-05	-0.159386	-0.0528166	0.899334	0.852667	0.948554	2.617156e-03	MAP3K7CL
Diabetic retinopathy	ENSG00000171049	Inverse variance weighted	113	0.063955	0.016386	9.499335e-05	0.0318385	0.0960715	1.06604	1.03235	1.10084	2.617156e-03	FPR2
Diabetic retinopathy	ENSG00000179344	Inverse variance weighted	114	0.901144	0.101479	6.680124e-19	0.702245	1.10004	2.46242	2.01828	3.00429	2.596898e-15	HLA-DQB1
Diabetic retinopathy	ENSG00000105287	Inverse variance weighted	57	0.181696	0.0277343	5.703552e-11	0.127337	0.236055	1.19925	1.1358	1.26624	2.586628e-08	PRKD2
Diabetic retinopathy	ENSG00000268535	Inverse variance weighted	59	0.0630952	0.00963544	5.821992e-11	0.0442097	0.0819807	1.06513	1.0452	1.08543	2.586628e-08	MTDHP4
Diabetic retinopathy	ENSG00000133193	Inverse variance weighted	37	0.133474	0.0341665	9.361522e-05	0.0665076	0.20044	1.14279	1.06877	1.22194	2.585642e-03	VCF1
Diabetic retinopathy	ENSG00000166997	Inverse variance weighted	78	0.111371	0.0285026	9.329365e-05	0.055506	0.167236	1.11781	1.05708	1.18203	2.581346e-03	CNPY4
Diabetic retinopathy	ENSG00000214688	Inverse variance weighted	45	0.132292	0.0256378	2.468687e-07	0.0820424	0.182542	1.14144	1.0855	1.20026	2.576382e-05	C10orf105
Diabetic retinopathy	ENSG00000147955	Inverse variance weighted	40	-0.0826495	0.0268791	2.106035e-03	-0.135333	-0.0299664	0.920674	0.873425	0.970478	2.574594e-02	SIGMAR1
Diabetic retinopathy	ENSG00000134686	Inverse variance weighted	19	0.162044	0.052689	2.101572e-03	0.058774	0.265315	1.17591	1.06054	1.30384	2.571160e-02	PHC2
Diabetic retinopathy	ENSG00000260257	Inverse variance weighted	14	-0.0824907	0.0268163	2.097012e-03	-0.135051	-0.0299307	0.92082	0.873672	0.970513	2.567602e-02	LOC119746555
Diabetic retinopathy	ENSG00000175220	Inverse variance weighted	17	0.31946	0.103841	2.094976e-03	0.115931	0.522988	1.37638	1.12292	1.68706	2.567130e-02	ARHGAP1
Diabetic retinopathy	ENSG00000178802	Inverse variance weighted	47	-0.107655	0.0275377	9.254493e-05	-0.161628	-0.0536806	0.897938	0.850757	0.947735	2.565194e-03	MPI
Diabetic retinopathy	ENSG00000005243	Inverse variance weighted	48	0.118277	0.0384381	2.090363e-03	0.0429386	0.193616	1.12556	1.04387	1.21363	2.563497e-02	COPZ2
Diabetic retinopathy	ENSG00000197728	Inverse variance weighted	31	-0.156507	0.0508609	2.089821e-03	-0.256194	-0.0568198	0.855125	0.773992	0.944764	2.563497e-02	RPS26
Diabetic retinopathy	ENSG00000170486	Inverse variance weighted	161	0.0296504	0.00963347	2.085002e-03	0.0107688	0.048532	1.03009	1.01083	1.04973	2.560962e-02	KRT72
Diabetic retinopathy	ENSG00000137841	Inverse variance weighted	25	0.209063	0.0455817	4.506194e-06	0.119723	0.298403	1.23252	1.12718	1.3477	2.548851e-04	PLCB2
Diabetic retinopathy	ENSG00000174529	Inverse variance weighted	14	-0.320311	0.0698477	4.521320e-06	-0.457213	-0.18341	0.725923	0.633046	0.832427	2.548851e-04	TMEM81
Diabetic retinopathy	ENSG00000260807	Inverse variance weighted	12	0.253634	0.0553095	4.524006e-06	0.145228	0.362041	1.2887	1.1563	1.43626	2.548851e-04	CEROX1
Diabetic retinopathy	ENSG00000128594	Inverse variance weighted	17	-0.198276	0.0506768	9.132496e-05	-0.297602	-0.0989493	0.820144	0.742596	0.905789	2.538563e-03	LRRC4
Diabetic retinopathy	ENSG00000167994	Inverse variance weighted	39	0.0943653	0.0241197	9.139640e-05	0.0470906	0.14164	1.09896	1.04822	1.15216	2.538563e-03	RAB3IL1
Diabetic retinopathy	ENSG00000269343	Inverse variance weighted	40	-0.0555401	0.0141963	9.142090e-05	-0.0833649	-0.0277154	0.945974	0.920015	0.972665	2.538563e-03	ZNF587B
Diabetic retinopathy	ENSG00000082641	Inverse variance weighted	26	-0.234445	0.0337206	3.586615e-12	-0.300538	-0.168353	0.79101	0.74042	0.845056	2.535085e-09	NFE2L1
Diabetic retinopathy	ENSG00000118369	Inverse variance weighted	30	0.0974044	0.0316113	2.060846e-03	0.0354464	0.159363	1.10231	1.03608	1.17276	2.533293e-02	USP35
Diabetic retinopathy	ENSG00000125753	Inverse variance weighted	96	-0.0640922	0.0207984	2.058939e-03	-0.104857	-0.0233274	0.937919	0.900453	0.976943	2.532951e-02	VASP
Diabetic retinopathy	ENSG00000153721	Inverse variance weighted	14	-0.216019	0.0551787	9.044321e-05	-0.324169	-0.107869	0.80572	0.723128	0.897746	2.531550e-03	CNKSR3
Diabetic retinopathy	ENSG00000260286	Inverse variance weighted	23	0.142692	0.0364507	9.052885e-05	0.071249	0.214136	1.15338	1.07385	1.23879	2.531550e-03	ARMH2
Diabetic retinopathy	ENSG00000044090	Inverse variance weighted	14	0.277668	0.0452526	8.464303e-10	0.188973	0.366363	1.32005	1.20801	1.44248	2.531152e-07	CUL7
Diabetic retinopathy	ENSG00000171824	Inverse variance weighted	6	0.296106	0.0960709	2.055048e-03	0.107807	0.484405	1.34461	1.11383	1.62321	2.530166e-02	EXOSC10
Diabetic retinopathy	ENSG00000182048	Inverse variance weighted	18	-0.112968	0.036644	2.050284e-03	-0.18479	-0.0411457	0.893179	0.831279	0.959689	2.528305e-02	NA
Diabetic retinopathy	ENSG00000134070	Inverse variance weighted	18	-0.163487	0.0530046	2.039700e-03	-0.267376	-0.0595979	0.849178	0.765385	0.942143	2.518206e-02	IRAK2
Diabetic retinopathy	ENSG00000211771	Inverse variance weighted	13	0.0913266	0.0296088	2.039357e-03	0.0332933	0.14936	1.09563	1.03385	1.16109	2.518206e-02	TRBJ2-7
Diabetic retinopathy	ENSG00000229191	Inverse variance weighted	20	0.0893631	0.0289738	2.040476e-03	0.0325745	0.146152	1.09348	1.03311	1.15737	2.518206e-02	NA
Diabetic retinopathy	ENSG00000170892	Inverse variance weighted	41	0.10496	0.0267927	8.947196e-05	0.0524467	0.157474	1.11067	1.05385	1.17055	2.511352e-03	TSEN34
Diabetic retinopathy	ENSG00000198648	Inverse variance weighted	53	-0.0804355	0.0205202	8.861704e-05	-0.120655	-0.0402159	0.922714	0.88634	0.960582	2.496053e-03	STK39
Diabetic retinopathy	ENSG00000164941	Inverse variance weighted	32	0.256206	0.055785	4.374460e-06	0.146868	0.365545	1.29202	1.1582	1.4413	2.491680e-04	INTS8
Diabetic retinopathy	ENSG00000162783	Inverse variance weighted	35	0.0940841	0.030462	2.011243e-03	0.0343785	0.15379	1.09865	1.03498	1.16625	2.490034e-02	IER5
Diabetic retinopathy	ENSG00000112195	Inverse variance weighted	31	0.157274	0.0509043	2.004271e-03	0.0575014	0.257046	1.17032	1.05919	1.2931	2.489116e-02	TREML2
Diabetic retinopathy	ENSG00000164045	Inverse variance weighted	5	0.762853	0.246961	2.008586e-03	0.278809	1.2469	2.14438	1.32155	3.47953	2.489116e-02	CDC25A
Diabetic retinopathy	ENSG00000117054	Inverse variance weighted	61	0.068836	0.0222757	2.000344e-03	0.0251756	0.112496	1.07126	1.0255	1.11907	2.486438e-02	ACADM
Diabetic retinopathy	ENSG00000122224	Inverse variance weighted	24	0.194207	0.0422698	4.338485e-06	0.111359	0.277056	1.21435	1.1178	1.31924	2.485528e-04	LY9
Diabetic retinopathy	ENSG00000189136	Inverse variance weighted	7	0.330928	0.0720343	4.347675e-06	0.189741	0.472115	1.39226	1.20894	1.60338	2.485528e-04	NA
Diabetic retinopathy	ENSG00000125637	Inverse variance weighted	136	-0.0397135	0.0128489	1.996084e-03	-0.0648972	-0.0145297	0.961065	0.937164	0.985575	2.483129e-02	PSD4
Diabetic retinopathy	ENSG00000213901	Inverse variance weighted	47	-0.0968754	0.0210792	4.311108e-06	-0.138191	-0.0555603	0.907669	0.870933	0.945955	2.482879e-04	SLC23A3
Diabetic retinopathy	ENSG00000136244	Inverse variance weighted	8	-0.318091	0.102876	1.988136e-03	-0.519727	-0.116455	0.727536	0.594683	0.89007	2.475736e-02	IL6
Diabetic retinopathy	ENSG00000138750	Inverse variance weighted	25	0.152774	0.0494105	1.988549e-03	0.0559296	0.249619	1.16506	1.05752	1.28354	2.475736e-02	NUP54
Diabetic retinopathy	ENSG00000251060	Inverse variance weighted	44	-0.0325687	0.0105288	1.979399e-03	-0.0532051	-0.0119323	0.967956	0.948185	0.988139	2.470277e-02	NA
Diabetic retinopathy	ENSG00000197417	Inverse variance weighted	71	0.0532861	0.0135834	8.749638e-05	0.0266626	0.0799096	1.05473	1.02702	1.08319	2.469272e-03	SHPK
Diabetic retinopathy	ENSG00000196715	Inverse variance weighted	70	0.0485355	0.0156867	1.974420e-03	0.0177895	0.0792814	1.04973	1.01795	1.08251	2.466043e-02	VKORC1L1
Diabetic retinopathy	ENSG00000186642	Inverse variance weighted	23	-0.202004	0.0652669	1.967867e-03	-0.329927	-0.0740805	0.817092	0.718976	0.928597	2.459834e-02	PDE2A
Diabetic retinopathy	ENSG00000143801	Inverse variance weighted	26	0.217429	0.047274	4.238521e-06	0.124772	0.310086	1.24288	1.13289	1.36354	2.450148e-04	PSEN2
Diabetic retinopathy	ENSG00000135677	Inverse variance weighted	32	0.208074	0.0530086	8.662315e-05	0.104178	0.311971	1.2313	1.1098	1.36612	2.449073e-03	GNS
Diabetic retinopathy	ENSG00000109929	Inverse variance weighted	32	-0.0929579	0.030009	1.950478e-03	-0.151776	-0.0341403	0.911232	0.859181	0.966436	2.443601e-02	SC5D
Diabetic retinopathy	ENSG00000204252	Inverse variance weighted	31	1.30889	0.284489	4.208024e-06	0.751289	1.86649	3.70205	2.11973	6.46554	2.441596e-04	HLA-DOA
Diabetic retinopathy	ENSG00000163527	Inverse variance weighted	15	-0.174854	0.056427	1.943330e-03	-0.285451	-0.0642568	0.83958	0.751675	0.937764	2.436999e-02	STT3B
Diabetic retinopathy	ENSG00000153339	Inverse variance weighted	13	0.205014	0.0661472	1.939382e-03	0.0753656	0.334663	1.22754	1.07828	1.39747	2.435101e-02	TRAPPC8
Diabetic retinopathy	ENSG00000224358	Inverse variance weighted	8	0.0976627	0.0315119	1.940251e-03	0.0358993	0.159426	1.10259	1.03655	1.17284	2.435101e-02	NA
Diabetic retinopathy	ENSG00000197062	Inverse variance weighted	59	0.309154	0.0787086	8.571766e-05	0.154885	0.463423	1.36227	1.16752	1.58951	2.427886e-03	ZSCAN26
Diabetic retinopathy	ENSG00000143315	Inverse variance weighted	31	0.101256	0.0257727	8.536223e-05	0.0507418	0.151771	1.10656	1.05205	1.16389	2.422231e-03	PIGM
Diabetic retinopathy	ENSG00000176749	Inverse variance weighted	118	-0.0696457	0.0122589	1.337117e-08	-0.0936731	-0.0456184	0.932724	0.91058	0.955407	2.417695e-06	CDK5R1
Diabetic retinopathy	ENSG00000140391	Inverse variance weighted	128	-0.0389662	0.0125491	1.902149e-03	-0.0635624	-0.01437	0.961783	0.938416	0.985733	2.398747e-02	TSPAN3
Diabetic retinopathy	ENSG00000145996	Inverse variance weighted	39	0.120358	0.0387641	1.903572e-03	0.0443802	0.196336	1.1279	1.04538	1.21694	2.398747e-02	CDKAL1
Diabetic retinopathy	ENSG00000183087	Inverse variance weighted	30	0.169703	0.0431556	8.412147e-05	0.0851177	0.254288	1.18495	1.08885	1.28954	2.395767e-03	GAS6
Diabetic retinopathy	ENSG00000100938	Inverse variance weighted	15	-0.206107	0.0524032	8.385510e-05	-0.308818	-0.103397	0.813746	0.734315	0.901769	2.392563e-03	GMPR2
Diabetic retinopathy	ENSG00000113593	Inverse variance weighted	45	0.098247	0.0249766	8.369382e-05	0.0492929	0.147201	1.10324	1.05053	1.15859	2.392351e-03	PPWD1
Diabetic retinopathy	ENSG00000113108	Inverse variance weighted	31	-0.112654	0.0362576	1.889746e-03	-0.183718	-0.0415887	0.89346	0.83217	0.959264	2.391013e-02	APBB3
Diabetic retinopathy	ENSG00000116213	Inverse variance weighted	34	0.0700348	0.0225294	1.879771e-03	0.0258772	0.114192	1.07255	1.02621	1.12097	2.382268e-02	WRAP73
Diabetic retinopathy	ENSG00000159128	Inverse variance weighted	83	-0.0649517	0.0208958	1.881302e-03	-0.105908	-0.0239959	0.937113	0.899508	0.97629	2.382268e-02	IFNGR2
Diabetic retinopathy	ENSG00000149084	Inverse variance weighted	91	0.0668586	0.0129157	2.260269e-07	0.0415439	0.0921734	1.06914	1.04242	1.09655	2.374809e-05	HSD17B12
Diabetic retinopathy	ENSG00000240849	Inverse variance weighted	26	0.224421	0.0433443	2.247145e-07	0.139466	0.309376	1.2516	1.14966	1.36257	2.374809e-05	PEDS1
Diabetic retinopathy	ENSG00000188986	Inverse variance weighted	16	-0.0916207	0.0294471	1.862249e-03	-0.149337	-0.0339044	0.912451	0.861279	0.966664	2.361988e-02	NELFB
Diabetic retinopathy	ENSG00000110075	Inverse variance weighted	16	-0.206284	0.066276	1.855117e-03	-0.336185	-0.0763829	0.813602	0.714491	0.926461	2.356117e-02	PPP6R3
Diabetic retinopathy	ENSG00000172867	Inverse variance weighted	15	0.193435	0.0621509	1.856105e-03	0.0716189	0.31525	1.21341	1.07425	1.3706	2.356117e-02	KRT2
Diabetic retinopathy	ENSG00000163703	Inverse variance weighted	101	0.0551101	0.0176938	1.841618e-03	0.0204302	0.0897899	1.05666	1.02064	1.09394	2.341550e-02	CRELD1
Diabetic retinopathy	ENSG00000187147	Inverse variance weighted	7	-0.502263	0.108883	3.971332e-06	-0.715674	-0.288853	0.605159	0.488863	0.749122	2.330347e-04	RNF220
Diabetic retinopathy	ENSG00000214160	Inverse variance weighted	16	0.327495	0.0709789	3.950413e-06	0.188376	0.466614	1.38749	1.20729	1.59459	2.326853e-04	ALG3
Diabetic retinopathy	ENSG00000149115	Inverse variance weighted	9	-0.188723	0.060538	1.824305e-03	-0.307378	-0.070069	0.828015	0.735373	0.93233	2.323336e-02	TNKS1BP1
Diabetic retinopathy	ENSG00000237541	Inverse variance weighted	85	-0.610395	0.0631891	4.467023e-22	-0.734246	-0.486544	0.543136	0.479867	0.614747	2.315407e-18	HLA-DQA1
Diabetic retinopathy	ENSG00000124780	Inverse variance weighted	112	0.0557631	0.0178738	1.809572e-03	0.0207305	0.0907957	1.05735	1.02095	1.09505	2.308393e-02	KCNK17
Diabetic retinopathy	ENSG00000125703	Inverse variance weighted	24	-0.129863	0.0416191	1.806885e-03	-0.211436	-0.0482892	0.878216	0.809421	0.952858	2.308393e-02	ATG4C
Diabetic retinopathy	ENSG00000084110	Inverse variance weighted	84	0.0479993	0.0153751	1.797026e-03	0.017864	0.0781345	1.04917	1.01802	1.08127	2.299316e-02	HAL
Diabetic retinopathy	ENSG00000089050	Inverse variance weighted	31	-0.150871	0.0483297	1.798050e-03	-0.245598	-0.056145	0.859958	0.782237	0.945402	2.299316e-02	RBBP9
Diabetic retinopathy	ENSG00000137825	Inverse variance weighted	4	-0.398519	0.127586	1.786949e-03	-0.648588	-0.148451	0.671313	0.522783	0.862043	2.288885e-02	ITPKA
Diabetic retinopathy	ENSG00000164938	Inverse variance weighted	50	-0.218935	0.0355692	7.499241e-10	-0.288651	-0.149219	0.803374	0.749274	0.86138	2.286533e-07	TP53INP1
Diabetic retinopathy	ENSG00000234199	Inverse variance weighted	85	-0.0583769	0.0147981	7.983909e-05	-0.0873812	-0.0293726	0.943294	0.916328	0.971055	2.286368e-03	LINC01191
Diabetic retinopathy	ENSG00000146243	Inverse variance weighted	19	0.117115	0.0374875	1.783453e-03	0.0436395	0.19059	1.12425	1.04461	1.20996	2.286289e-02	IRAK1BP1
Diabetic retinopathy	ENSG00000267796	Inverse variance weighted	4	-0.226254	0.0724094	1.780178e-03	-0.368177	-0.0843315	0.797515	0.691995	0.919126	2.285702e-02	LIN37
Diabetic retinopathy	ENSG00000115866	Inverse variance weighted	97	-0.0833428	0.0146391	1.247145e-08	-0.112036	-0.0546501	0.920036	0.894012	0.946816	2.281542e-06	DARS1
Diabetic retinopathy	ENSG00000064115	Inverse variance weighted	34	0.116638	0.0373125	1.772193e-03	0.0435053	0.18977	1.12371	1.04447	1.20897	2.278482e-02	TM7SF3
Diabetic retinopathy	ENSG00000085491	Inverse variance weighted	89	0.0562794	0.0180045	1.772966e-03	0.0209905	0.0915683	1.05789	1.02121	1.09589	2.278482e-02	SLC25A24
Diabetic retinopathy	ENSG00000141002	Inverse variance weighted	77	0.0976855	0.0211478	3.852763e-06	0.0562357	0.139135	1.10262	1.05785	1.14928	2.277965e-04	TCF25
Diabetic retinopathy	ENSG00000229205	Inverse variance weighted	10	0.194578	0.0622342	1.768787e-03	0.0725985	0.316557	1.2148	1.0753	1.37239	2.277882e-02	LINC00200
Diabetic retinopathy	ENSG00000245958	Inverse variance weighted	42	-0.0614496	0.019655	1.769570e-03	-0.0999734	-0.0229257	0.9404	0.904861	0.977335	2.277882e-02	NA
Diabetic retinopathy	ENSG00000212978	Inverse variance weighted	51	0.0760878	0.019275	7.897380e-05	0.0383089	0.113867	1.07906	1.03905	1.1206	2.265761e-03	C2orf74-DT
Diabetic retinopathy	ENSG00000114446	Inverse variance weighted	26	0.168175	0.0537435	1.752688e-03	0.0628382	0.273513	1.18314	1.06485	1.31457	2.261768e-02	IFT57
Diabetic retinopathy	ENSG00000162694	Inverse variance weighted	25	-0.171605	0.0330704	2.113533e-07	-0.236423	-0.106787	0.842312	0.789447	0.898717	2.251057e-05	EXTL2
Diabetic retinopathy	ENSG00000180953	Inverse variance weighted	95	-0.0561615	0.010822	2.107708e-07	-0.0773726	-0.0349505	0.945386	0.925545	0.965653	2.251057e-05	ST20
Diabetic retinopathy	ENSG00000005001	Inverse variance weighted	20	0.174848	0.0558448	1.742357e-03	0.065392	0.284304	1.19106	1.06758	1.32884	2.250303e-02	PRSS22
Diabetic retinopathy	ENSG00000137331	Inverse variance weighted	66	-0.810789	0.131569	7.161567e-10	-1.06866	-0.552914	0.444507	0.343467	0.575271	2.227247e-07	IER3
Diabetic retinopathy	ENSG00000073614	Inverse variance weighted	50	0.100198	0.0253525	7.744084e-05	0.0505068	0.149888	1.10539	1.0518	1.1617	2.225887e-03	KDM5A
Diabetic retinopathy	ENSG00000196072	Inverse variance weighted	9	0.559996	0.141667	7.721185e-05	0.282328	0.837664	1.75067	1.32621	2.31096	2.223415e-03	BLOC1S2
Diabetic retinopathy	ENSG00000168852	Inverse variance weighted	13	0.133143	0.0287837	3.734281e-06	0.0767273	0.189559	1.14241	1.07975	1.20872	2.221130e-04	NA
Diabetic retinopathy	ENSG00000231621	Inverse variance weighted	77	0.0370062	0.00800099	3.742354e-06	0.0213242	0.0526881	1.0377	1.02155	1.0541	2.221130e-04	ANKRD44-AS1
Diabetic retinopathy	ENSG00000039523	Inverse variance weighted	18	0.262732	0.0505782	2.052011e-07	0.163598	0.361865	1.30048	1.17774	1.436	2.215887e-05	RIPOR1
Diabetic retinopathy	ENSG00000134463	Inverse variance weighted	76	0.0792497	0.0200405	7.670377e-05	0.0399703	0.118529	1.08247	1.04078	1.12584	2.213324e-03	ECHDC3
Diabetic retinopathy	ENSG00000102871	Inverse variance weighted	18	0.137257	0.0437612	1.709841e-03	0.0514846	0.223029	1.14712	1.05283	1.24986	2.211982e-02	TRADD
Diabetic retinopathy	ENSG00000167264	Inverse variance weighted	83	-0.0772225	0.0135465	1.194173e-08	-0.103774	-0.0506714	0.925684	0.901429	0.950591	2.210641e-06	DUS2
Diabetic retinopathy	ENSG00000064547	Inverse variance weighted	82	-0.0675227	0.0170697	7.631189e-05	-0.100979	-0.034066	0.934707	0.903952	0.966508	2.209776e-03	LPAR2
Diabetic retinopathy	ENSG00000197498	Inverse variance weighted	57	0.0777189	0.0247713	1.704238e-03	0.029167	0.126271	1.08082	1.0296	1.13459	2.208409e-02	RPF2
Diabetic retinopathy	ENSG00000111875	Inverse variance weighted	58	0.0703716	0.0224229	1.698815e-03	0.0264228	0.11432	1.07291	1.02677	1.12111	2.203217e-02	ASF1A
Diabetic retinopathy	ENSG00000100395	Inverse variance weighted	66	-0.168349	0.0323928	2.024258e-07	-0.231839	-0.104859	0.845059	0.793074	0.900452	2.201203e-05	L3MBTL2
Diabetic retinopathy	ENSG00000158023	Inverse variance weighted	6	-0.23296	0.0742085	1.693762e-03	-0.378408	-0.087511	0.792186	0.684951	0.916209	2.198498e-02	CFAP251
Diabetic retinopathy	ENSG00000260787	Inverse variance weighted	95	-0.0464506	0.00814286	1.167113e-08	-0.0624106	-0.0304906	0.954612	0.939497	0.96997	2.186579e-06	NA
Diabetic retinopathy	ENSG00000103051	Inverse variance weighted	37	0.142656	0.0360341	7.529458e-05	0.0720287	0.213282	1.15333	1.07469	1.23773	2.184386e-03	COG4
Diabetic retinopathy	ENSG00000260549	Inverse variance weighted	71	0.0671589	0.012915	1.992116e-07	0.0418455	0.0924723	1.06947	1.04273	1.09688	2.181507e-05	NA
Diabetic retinopathy	ENSG00000204469	Inverse variance weighted	9	-1.43706	0.251806	1.149683e-08	-1.9306	-0.943524	0.237624	0.145061	0.389254	2.180192e-06	PRRC2A
Diabetic retinopathy	ENSG00000226137	Inverse variance weighted	55	-0.0521375	0.0165922	1.676349e-03	-0.0846583	-0.0196167	0.949198	0.918826	0.980574	2.179534e-02	BAIAP2-DT
Diabetic retinopathy	ENSG00000157240	Inverse variance weighted	49	0.0899033	0.0286028	1.671318e-03	0.0338418	0.145965	1.09407	1.03442	1.15716	2.175857e-02	FZD1
Diabetic retinopathy	ENSG00000173406	Inverse variance weighted	31	0.0804072	0.0255827	1.672122e-03	0.030265	0.130549	1.08373	1.03073	1.13945	2.175857e-02	DAB1
Diabetic retinopathy	ENSG00000157578	Inverse variance weighted	48	-0.105872	0.0336781	1.668532e-03	-0.171881	-0.0398632	0.89954	0.842079	0.960921	2.174826e-02	LCA5L
Diabetic retinopathy	ENSG00000147862	Inverse variance weighted	21	0.123398	0.03925	1.667112e-03	0.0464681	0.200328	1.13133	1.04756	1.2218	2.174798e-02	NFIB
Diabetic retinopathy	ENSG00000150540	Inverse variance weighted	42	-0.144759	0.0312512	3.619446e-06	-0.206011	-0.0835068	0.865231	0.813824	0.919885	2.164707e-04	HNMT
Diabetic retinopathy	ENSG00000142973	Inverse variance weighted	4	-0.424083	0.134803	1.655503e-03	-0.688298	-0.159869	0.654369	0.502431	0.852255	2.163283e-02	CYP4B1
Diabetic retinopathy	ENSG00000151376	Inverse variance weighted	100	0.0637618	0.0202585	1.647257e-03	0.0240551	0.103468	1.06584	1.02435	1.10901	2.157643e-02	ME3
Diabetic retinopathy	ENSG00000157315	Inverse variance weighted	75	0.0561988	0.0178567	1.648411e-03	0.0211996	0.091198	1.05781	1.02143	1.09549	2.157643e-02	TMED6
Diabetic retinopathy	ENSG00000100448	Inverse variance weighted	58	0.118061	0.0206653	1.109976e-08	0.077557	0.158565	1.12531	1.08064	1.17183	2.157516e-06	CTSG
Diabetic retinopathy	ENSG00000239665	Inverse variance weighted	50	-0.0400789	0.0127314	1.643694e-03	-0.0650324	-0.0151254	0.960714	0.937037	0.984988	2.155097e-02	NA
Diabetic retinopathy	ENSG00000014164	Inverse variance weighted	52	0.111939	0.0241537	3.578977e-06	0.0645977	0.15928	1.11844	1.06673	1.17267	2.148768e-04	ZC3H3
Diabetic retinopathy	ENSG00000255284	Inverse variance weighted	88	0.0565525	0.0091635	6.764959e-10	0.038592	0.0745129	1.05818	1.03935	1.07736	2.146839e-07	GATD1-DT
Diabetic retinopathy	ENSG00000213079	Inverse variance weighted	11	-0.292768	0.0738661	7.386104e-05	-0.437545	-0.14799	0.746196	0.645619	0.86244	2.146802e-03	SCAF8
Diabetic retinopathy	ENSG00000268362	Inverse variance weighted	61	0.0234845	0.00745504	1.631836e-03	0.00887265	0.0380964	1.02376	1.00891	1.03883	2.143162e-02	NA
Diabetic retinopathy	ENSG00000177595	Inverse variance weighted	28	0.122122	0.0308041	7.355500e-05	0.0617462	0.182498	1.12989	1.06369	1.20021	2.141911e-03	PIDD1
Diabetic retinopathy	ENSG00000141642	Inverse variance weighted	3	0.65834	0.166027	7.331766e-05	0.332927	0.983753	1.93158	1.39504	2.67447	2.139005e-03	ELAC1
Diabetic retinopathy	ENSG00000187193	Inverse variance weighted	71	-0.0939398	0.0202613	3.545240e-06	-0.133652	-0.0542275	0.910338	0.874894	0.947217	2.136763e-04	MT1X
Diabetic retinopathy	ENSG00000225059	Inverse variance weighted	39	-0.576348	0.110722	1.936296e-07	-0.793364	-0.359333	0.561947	0.452321	0.698142	2.135419e-05	NA
Diabetic retinopathy	ENSG00000179526	Inverse variance weighted	13	-0.143312	0.0454582	1.618253e-03	-0.23241	-0.0542134	0.866484	0.792621	0.94723	2.127120e-02	SHARPIN
Diabetic retinopathy	ENSG00000130429	Inverse variance weighted	26	-0.233498	0.0740569	1.616289e-03	-0.378649	-0.0883462	0.791759	0.684786	0.915444	2.126337e-02	ARPC1B
Diabetic retinopathy	ENSG00000259062	Inverse variance weighted	30	-0.0636739	0.0201925	1.614066e-03	-0.103251	-0.0240967	0.938311	0.9019	0.976191	2.125210e-02	ACTN1-DT
Diabetic retinopathy	ENSG00000238241	Inverse variance weighted	27	0.11084	0.0168287	4.507768e-11	0.0778556	0.143824	1.11722	1.08097	1.15468	2.124115e-08	CCR12P
Diabetic retinopathy	ENSG00000121274	Inverse variance weighted	30	0.240753	0.0606718	7.244391e-05	0.121836	0.359669	1.27221	1.12957	1.43286	2.117487e-03	TENT4B
Diabetic retinopathy	ENSG00000012048	Inverse variance weighted	19	-0.133077	0.0421794	1.604818e-03	-0.215749	-0.0504056	0.875397	0.805938	0.950844	2.114824e-02	BRCA1
Diabetic retinopathy	ENSG00000121716	Inverse variance weighted	132	-0.0736169	0.010531	2.738569e-12	-0.0942575	-0.0529762	0.929028	0.910048	0.948403	2.114348e-09	PILRB
Diabetic retinopathy	ENSG00000204371	Inverse variance weighted	3	3.93977	0.563284	2.665973e-12	2.83574	5.04381	51.4068	17.0429	155.059	2.114348e-09	EHMT2
Diabetic retinopathy	ENSG00000224389	Inverse variance weighted	66	-0.497954	0.0712925	2.855390e-12	-0.637687	-0.358221	0.607773	0.528513	0.698919	2.114348e-09	C4B
Diabetic retinopathy	ENSG00000134765	Inverse variance weighted	44	0.100514	0.0318537	1.602248e-03	0.038081	0.162947	1.10574	1.03882	1.17697	2.113228e-02	DSC1
Diabetic retinopathy	ENSG00000148908	Inverse variance weighted	16	-0.147094	0.0466055	1.598642e-03	-0.238441	-0.0557474	0.863213	0.787855	0.945778	2.111170e-02	RGS10
Diabetic retinopathy	ENSG00000187446	Inverse variance weighted	16	-0.150819	0.0477877	1.599330e-03	-0.244483	-0.0571554	0.860003	0.783109	0.944447	2.111170e-02	CHP1
Diabetic retinopathy	ENSG00000099968	Inverse variance weighted	41	-0.118962	0.0192563	6.500234e-10	-0.156704	-0.0812192	0.887842	0.854957	0.921992	2.105805e-07	BCL2L13
Diabetic retinopathy	ENSG00000221886	Inverse variance weighted	8	0.373972	0.0941948	7.181174e-05	0.189351	0.558594	1.4535	1.20846	1.74821	2.102961e-03	FAM200C
Diabetic retinopathy	ENSG00000115239	Inverse variance weighted	18	0.241153	0.0606991	7.099550e-05	0.122183	0.360123	1.27272	1.12996	1.43351	2.082981e-03	ASB3
Diabetic retinopathy	ENSG00000139174	Inverse variance weighted	32	-0.150481	0.0378726	7.086923e-05	-0.224711	-0.0762508	0.860294	0.798747	0.926584	2.082981e-03	PRICKLE1
Diabetic retinopathy	ENSG00000183527	Inverse variance weighted	28	-0.214944	0.0462991	3.442142e-06	-0.30569	-0.124197	0.806587	0.736615	0.883205	2.082697e-04	PSMG1
Diabetic retinopathy	ENSG00000164659	Inverse variance weighted	44	0.0898903	0.0284365	1.571786e-03	0.0341548	0.145626	1.09405	1.03474	1.15676	2.079554e-02	ELAPOR2
Diabetic retinopathy	ENSG00000135426	Inverse variance weighted	68	-0.0908941	0.0228657	7.034185e-05	-0.135711	-0.0460773	0.913114	0.873095	0.954968	2.071621e-03	TESPA1
Diabetic retinopathy	ENSG00000254852	Inverse variance weighted	12	-0.136363	0.0293584	3.404232e-06	-0.193906	-0.078821	0.872525	0.823735	0.924205	2.067805e-04	NPIPA2
Diabetic retinopathy	ENSG00000112167	Inverse variance weighted	126	-0.0626475	0.0157554	7.001071e-05	-0.0935281	-0.0317669	0.939275	0.910712	0.968732	2.065781e-03	SAYSD1
Diabetic retinopathy	ENSG00000185112	Inverse variance weighted	87	-0.0502679	0.0158818	1.550125e-03	-0.0813962	-0.0191396	0.950975	0.921828	0.981042	2.053663e-02	FAM43A
Diabetic retinopathy	ENSG00000008294	Inverse variance weighted	18	0.155992	0.0492768	1.547504e-03	0.0594093	0.252574	1.16882	1.06121	1.28734	2.053216e-02	SPAG9
Diabetic retinopathy	ENSG00000103264	Inverse variance weighted	46	-0.1094	0.0345418	1.539287e-03	-0.177102	-0.0416979	0.896372	0.837695	0.95916	2.045256e-02	FBXO31
Diabetic retinopathy	ENSG00000229715	Inverse variance weighted	26	-0.11728	0.037032	1.540190e-03	-0.189863	-0.0446977	0.889336	0.827072	0.956287	2.045256e-02	NA
Diabetic retinopathy	ENSG00000265975	Inverse variance weighted	38	0.0589674	0.012686	3.347820e-06	0.0341029	0.0838319	1.06074	1.03469	1.08745	2.041514e-04	NA
Diabetic retinopathy	ENSG00000120156	Inverse variance weighted	120	0.109691	0.0131292	6.556323e-17	0.0839582	0.135425	1.11593	1.08758	1.14502	2.039016e-13	TEK
Diabetic retinopathy	ENSG00000136045	Inverse variance weighted	65	0.100107	0.0174857	1.033828e-08	0.0658352	0.134379	1.10529	1.06805	1.14383	2.034940e-06	PWP1
Diabetic retinopathy	ENSG00000171621	Inverse variance weighted	35	-0.100394	0.0316794	1.529340e-03	-0.162485	-0.0383022	0.904481	0.850029	0.962422	2.034323e-02	SPSB1
Diabetic retinopathy	ENSG00000141564	Inverse variance weighted	63	-0.11874	0.0255366	3.322572e-06	-0.168792	-0.0686883	0.888039	0.844685	0.933618	2.034094e-04	RPTOR
Diabetic retinopathy	ENSG00000204084	Inverse variance weighted	103	-0.0955586	0.0119128	1.044529e-15	-0.118908	-0.0722095	0.908865	0.88789	0.930336	2.030303e-12	INPP5B
Diabetic retinopathy	ENSG00000028528	Inverse variance weighted	40	-0.120842	0.038102	1.516327e-03	-0.195522	-0.0461621	0.886174	0.822405	0.954887	2.020470e-02	SNX1
Diabetic retinopathy	ENSG00000157322	Inverse variance weighted	85	0.0370957	0.00797334	3.279953e-06	0.0214679	0.0527234	1.03779	1.0217	1.05414	2.019065e-04	CLEC18A
Diabetic retinopathy	ENSG00000257815	Inverse variance weighted	36	-0.0735364	0.015807	3.285037e-06	-0.104518	-0.0425547	0.929102	0.900758	0.958338	2.019065e-04	PRANCR
Diabetic retinopathy	ENSG00000120647	Inverse variance weighted	82	0.101158	0.0144231	2.322830e-12	0.0728886	0.129427	1.10645	1.07561	1.13818	2.006667e-09	CCDC77
Diabetic retinopathy	ENSG00000139044	Inverse variance weighted	30	0.095359	0.0300453	1.504372e-03	0.0364702	0.154248	1.10005	1.03714	1.16678	2.006260e-02	B4GALNT3
Diabetic retinopathy	ENSG00000157601	Inverse variance weighted	69	-0.0711846	0.0178678	6.777481e-05	-0.106206	-0.0361638	0.93129	0.89924	0.964482	2.003609e-03	MX1
Diabetic retinopathy	ENSG00000093000	Inverse variance weighted	24	-0.0789932	0.0393289	4.458735e-02	-0.156078	-0.0019085	0.924046	0.855492	0.998093	1.999569e-01	NUP50
Diabetic retinopathy	ENSG00000147570	Inverse variance weighted	3	0.270249	0.134542	4.457290e-02	0.00654718	0.533951	1.31029	1.00657	1.70566	1.999569e-01	DNAJC5B
Diabetic retinopathy	ENSG00000205423	Inverse variance weighted	11	-0.196712	0.0979421	4.459488e-02	-0.388679	-0.00474586	0.821427	0.677952	0.995265	1.999569e-01	CNEP1R1
Diabetic retinopathy	ENSG00000169508	Inverse variance weighted	4	0.390686	0.194477	4.454700e-02	0.00951126	0.77186	1.47799	1.00956	2.16379	1.999151e-01	GPR183
Diabetic retinopathy	ENSG00000167528	Inverse variance weighted	143	0.019523	0.00971649	4.450872e-02	0.000478712	0.0385673	1.01971	1.00048	1.03932	1.998010e-01	ZNF641
Diabetic retinopathy	ENSG00000079999	Inverse variance weighted	6	-0.405824	0.201925	4.445529e-02	-0.801598	-0.0100503	0.666427	0.448612	0.99	1.996764e-01	KEAP1
Diabetic retinopathy	ENSG00000118804	Inverse variance weighted	31	0.0737828	0.0367032	4.440405e-02	0.00184457	0.145721	1.07657	1.00185	1.15687	1.995616e-01	STBD1
Diabetic retinopathy	ENSG00000261799	Inverse variance weighted	22	0.0558444	0.027774	4.436017e-02	0.00140735	0.110282	1.05743	1.00141	1.11659	1.994797e-01	NA
Diabetic retinopathy	ENSG00000172262	Inverse variance weighted	8	-0.357026	0.112419	1.494022e-03	-0.577367	-0.136684	0.699755	0.561374	0.872246	1.994166e-02	ZNF131
Diabetic retinopathy	ENSG00000163001	Inverse variance weighted	36	0.0829875	0.0412665	4.432392e-02	0.00210519	0.16387	1.08653	1.00211	1.17806	1.993743e-01	CFAP36
Diabetic retinopathy	ENSG00000266786	Inverse variance weighted	26	0.0371134	0.0184488	4.425151e-02	0.000953814	0.0732731	1.03781	1.00095	1.07602	1.991709e-01	NA
Diabetic retinopathy	ENSG00000159063	Inverse variance weighted	11	-0.120882	0.0600431	4.408778e-02	-0.238567	-0.00319761	0.886138	0.787756	0.996807	1.987721e-01	ALG8
Diabetic retinopathy	ENSG00000168724	Inverse variance weighted	12	0.115408	0.0573235	4.408522e-02	0.00305417	0.227762	1.12233	1.00306	1.25579	1.987721e-01	DNAJC21
Diabetic retinopathy	ENSG00000168071	Inverse variance weighted	91	-0.101271	0.0176697	9.964949e-09	-0.135903	-0.0666382	0.903688	0.872927	0.935534	1.986602e-06	CCDC88B
Diabetic retinopathy	ENSG00000125124	Inverse variance weighted	170	0.043046	0.00924299	3.206162e-06	0.0249297	0.0611623	1.04399	1.02524	1.06307	1.986288e-04	BBS2
Diabetic retinopathy	ENSG00000147324	Inverse variance weighted	156	0.03654	0.0181389	4.396161e-02	0.000987783	0.0720921	1.03722	1.00099	1.07475	1.983758e-01	MFHAS1
Diabetic retinopathy	ENSG00000067167	Inverse variance weighted	25	-0.125306	0.0394283	1.482593e-03	-0.202585	-0.0480264	0.882227	0.816617	0.953109	1.982315e-02	TRAM1
Diabetic retinopathy	ENSG00000049541	Inverse variance weighted	12	0.138765	0.0688695	4.391533e-02	0.00378081	0.273749	1.14885	1.00379	1.31489	1.982245e-01	RFC2
Diabetic retinopathy	ENSG00000118762	Inverse variance weighted	38	0.0457874	0.0227189	4.386367e-02	0.00125843	0.0903164	1.04685	1.00126	1.09452	1.980488e-01	PKD2
Diabetic retinopathy	ENSG00000141458	Inverse variance weighted	37	0.0672169	0.0333442	4.381600e-02	0.00186217	0.132572	1.06953	1.00186	1.14176	1.979485e-01	NPC1
Diabetic retinopathy	ENSG00000184319	Inverse variance weighted	3	0.167868	0.0832548	4.376741e-02	0.00468821	0.331047	1.18278	1.0047	1.39243	1.978439e-01	NA
Diabetic retinopathy	ENSG00000228668	Inverse variance weighted	93	0.0143162	0.00709982	4.375598e-02	0.000400579	0.0282319	1.01442	1.0004	1.02863	1.978439e-01	TRGV5P
Diabetic retinopathy	ENSG00000268240	Inverse variance weighted	64	-0.0214957	0.0106597	4.374380e-02	-0.0423888	-0.000602674	0.978734	0.958497	0.999398	1.978439e-01	NA
Diabetic retinopathy	ENSG00000108669	Inverse variance weighted	7	0.179162	0.0888253	4.369438e-02	0.00506401	0.353259	1.19621	1.00508	1.4237	1.977438e-01	CYTH1
Diabetic retinopathy	ENSG00000260507	Inverse variance weighted	4	0.0903622	0.0447898	4.364599e-02	0.00257428	0.17815	1.09457	1.00258	1.195	1.975823e-01	NA
Diabetic retinopathy	ENSG00000012660	Inverse variance weighted	22	0.101466	0.050282	4.359854e-02	0.00291284	0.200018	1.10679	1.00292	1.22143	1.974946e-01	ELOVL5
Diabetic retinopathy	ENSG00000213876	Inverse variance weighted	20	0.0363378	0.0180077	4.360121e-02	0.00104273	0.0716329	1.03701	1.00104	1.07426	1.974946e-01	RPL7AP64
Diabetic retinopathy	ENSG00000187676	Inverse variance weighted	40	0.0423761	0.0209971	4.357176e-02	0.00122177	0.0835305	1.04329	1.00122	1.08712	1.974762e-01	B3GLCT
Diabetic retinopathy	ENSG00000155368	Inverse variance weighted	22	-0.0671988	0.03328	4.346671e-02	-0.132428	-0.00197009	0.935009	0.875966	0.998032	1.971746e-01	DBI
Diabetic retinopathy	ENSG00000226742	Inverse variance weighted	38	-0.08036	0.0252711	1.473191e-03	-0.129891	-0.0308286	0.922784	0.878191	0.969642	1.971439e-02	HSBP1L1
Diabetic retinopathy	ENSG00000130193	Inverse variance weighted	22	-0.0788413	0.024791	1.471541e-03	-0.127432	-0.0302509	0.924187	0.880354	0.970202	1.970928e-02	THEM6
Diabetic retinopathy	ENSG00000178184	Inverse variance weighted	8	0.188515	0.0933356	4.340865e-02	0.00557741	0.371453	1.20746	1.00559	1.44984	1.970241e-01	PARD6G
Diabetic retinopathy	ENSG00000107447	Inverse variance weighted	8	-0.384285	0.12082	1.469492e-03	-0.621092	-0.147478	0.680937	0.537357	0.862881	1.969880e-02	DNTT
Diabetic retinopathy	ENSG00000108219	Inverse variance weighted	55	0.0897983	0.0282299	1.467840e-03	0.0344678	0.145129	1.09395	1.03507	1.15619	1.969606e-02	TSPAN14
Diabetic retinopathy	ENSG00000235111	Inverse variance weighted	40	0.0552673	0.0173746	1.468022e-03	0.0212132	0.0893215	1.05682	1.02144	1.09343	1.969606e-02	NA
Diabetic retinopathy	ENSG00000254615	Inverse variance weighted	18	-0.147567	0.0463862	1.466298e-03	-0.238484	-0.0566502	0.862804	0.787821	0.944924	1.969606e-02	NA
Diabetic retinopathy	ENSG00000122515	Inverse variance weighted	82	-0.0706969	0.0177242	6.642858e-05	-0.105436	-0.0359575	0.931744	0.899932	0.964681	1.967551e-03	ZMIZ2
Diabetic retinopathy	ENSG00000112062	Inverse variance weighted	23	-0.192785	0.0954016	4.330282e-02	-0.379773	-0.00579826	0.824659	0.684017	0.994219	1.967160e-01	MAPK14
Diabetic retinopathy	ENSG00000107438	Inverse variance weighted	34	-0.0746695	0.0369458	4.327410e-02	-0.147083	-0.00225572	0.92805	0.863222	0.997747	1.967005e-01	PDLIM1
Diabetic retinopathy	ENSG00000096746	Inverse variance weighted	4	0.303531	0.150159	4.323936e-02	0.00921836	0.597843	1.35463	1.00926	1.81819	1.966000e-01	HNRNPH3
Diabetic retinopathy	ENSG00000172197	Inverse variance weighted	49	0.0662622	0.0327753	4.320641e-02	0.00202254	0.130502	1.06851	1.00202	1.1394	1.965077e-01	MBOAT1
Diabetic retinopathy	ENSG00000137267	Inverse variance weighted	55	-0.0282561	0.013974	4.317177e-02	-0.0556452	-0.000867009	0.972139	0.945875	0.999133	1.964494e-01	TUBB2A
Diabetic retinopathy	ENSG00000102890	Inverse variance weighted	18	-0.184537	0.0579774	1.458001e-03	-0.298173	-0.0709015	0.831489	0.742173	0.931554	1.961239e-02	ELMO3
Diabetic retinopathy	ENSG00000112290	Inverse variance weighted	16	0.132498	0.0654897	4.305396e-02	0.00413804	0.260858	1.14168	1.00415	1.29804	1.961057e-01	WASF1
Diabetic retinopathy	ENSG00000197646	Inverse variance weighted	20	0.080598	0.0398154	4.294008e-02	0.00255982	0.158636	1.08394	1.00256	1.17191	1.958118e-01	PDCD1LG2
Diabetic retinopathy	ENSG00000112031	Inverse variance weighted	54	-0.0462553	0.0145289	1.454227e-03	-0.074732	-0.0177786	0.954798	0.927992	0.982379	1.957856e-02	MTRF1L
Diabetic retinopathy	ENSG00000213672	Inverse variance weighted	35	0.0839227	0.0414361	4.283143e-02	0.00270786	0.165138	1.08754	1.00271	1.17956	1.953736e-01	NCKIPSD
Diabetic retinopathy	ENSG00000197465	Inverse variance weighted	73	0.016975	0.00837999	4.279946e-02	0.000550245	0.0333998	1.01712	1.00055	1.03396	1.953110e-01	GYPE
Diabetic retinopathy	ENSG00000167930	Inverse variance weighted	34	-0.121628	0.0381882	1.447759e-03	-0.196477	-0.0467789	0.885478	0.82162	0.954298	1.952528e-02	FAM234A
Diabetic retinopathy	ENSG00000100147	Inverse variance weighted	69	-0.0514267	0.0253825	4.275748e-02	-0.101176	-0.00167705	0.949873	0.903774	0.998324	1.952081e-01	CCDC134
Diabetic retinopathy	ENSG00000173692	Inverse variance weighted	23	-0.105642	0.0521294	4.270971e-02	-0.207816	-0.00346857	0.899747	0.812357	0.996537	1.951046e-01	PSMD1
Diabetic retinopathy	ENSG00000129646	Inverse variance weighted	13	-0.0796929	0.0393192	4.268078e-02	-0.156758	-0.00262732	0.9234	0.854911	0.997376	1.950297e-01	QRICH2
Diabetic retinopathy	ENSG00000171456	Inverse variance weighted	18	-0.119191	0.0588035	4.266867e-02	-0.234446	-0.00393624	0.887638	0.791009	0.996071	1.950297e-01	ASXL1
Diabetic retinopathy	ENSG00000186812	Inverse variance weighted	7	0.182374	0.0899541	4.262052e-02	0.00606379	0.358684	1.20006	1.00608	1.43144	1.948689e-01	ZNF397
Diabetic retinopathy	ENSG00000171097	Inverse variance weighted	14	0.110308	0.0544022	4.259777e-02	0.00367936	0.216936	1.11662	1.00369	1.24226	1.948221e-01	KYAT1
Diabetic retinopathy	ENSG00000143498	Inverse variance weighted	21	0.0807728	0.0398275	4.255374e-02	0.00271081	0.158835	1.08412	1.00271	1.17214	1.946780e-01	TAF1A
Diabetic retinopathy	ENSG00000153551	Inverse variance weighted	57	0.0626452	0.0308883	4.254837e-02	0.002104	0.123186	1.06465	1.00211	1.1311	1.946780e-01	CMTM7
Diabetic retinopathy	ENSG00000232453	Inverse variance weighted	5	0.0921479	0.0454347	4.254592e-02	0.00309594	0.1812	1.09653	1.0031	1.19865	1.946780e-01	LINC02777
Diabetic retinopathy	ENSG00000163820	Inverse variance weighted	13	-0.135909	0.0670005	4.251180e-02	-0.26723	-0.00458786	0.872922	0.765497	0.995423	1.946580e-01	FYCO1
Diabetic retinopathy	ENSG00000172771	Inverse variance weighted	12	-0.107211	0.052849	4.249580e-02	-0.210795	-0.00362713	0.898336	0.80994	0.996379	1.946420e-01	EFCAB12
Diabetic retinopathy	ENSG00000169330	Inverse variance weighted	56	-0.0500268	0.0246587	4.248144e-02	-0.0983579	-0.00169585	0.951204	0.906325	0.998306	1.946336e-01	MINAR1
Diabetic retinopathy	ENSG00000247796	Inverse variance weighted	9	-0.103563	0.0510373	4.244221e-02	-0.203596	-0.00352963	0.901619	0.815792	0.996477	1.945685e-01	MOCS2-DT
Diabetic retinopathy	ENSG00000189171	Inverse variance weighted	42	-0.0532226	0.0262265	4.242311e-02	-0.104627	-0.00181869	0.948169	0.900661	0.998183	1.945383e-01	S100A13
Diabetic retinopathy	ENSG00000268379	Inverse variance weighted	12	-0.0459933	0.0226599	4.238501e-02	-0.0904067	-0.00157985	0.955048	0.91356	0.998421	1.944783e-01	NA
Diabetic retinopathy	ENSG00000157593	Inverse variance weighted	20	0.176232	0.0441469	6.553297e-05	0.0897042	0.26276	1.19271	1.09385	1.30051	1.944729e-03	SLC35B2
Diabetic retinopathy	ENSG00000180712	Inverse variance weighted	14	0.125258	0.0617072	4.236880e-02	0.00431206	0.246204	1.13344	1.00432	1.27916	1.944613e-01	LINC02363
Diabetic retinopathy	ENSG00000123338	Inverse variance weighted	17	0.115189	0.056734	4.232256e-02	0.00399035	0.226388	1.12209	1.004	1.25406	1.943064e-01	NCKAP1L
Diabetic retinopathy	ENSG00000076003	Inverse variance weighted	112	-0.0461583	0.0144827	1.436897e-03	-0.0745444	-0.0177722	0.954891	0.928166	0.982385	1.939871e-02	MCM6
Diabetic retinopathy	ENSG00000107341	Inverse variance weighted	4	0.305864	0.150551	4.219179e-02	0.010783	0.600945	1.3578	1.01084	1.82384	1.939621e-01	UBE2R2
Diabetic retinopathy	ENSG00000152601	Inverse variance weighted	53	0.0503212	0.0247727	4.222261e-02	0.00176677	0.0988756	1.05161	1.00177	1.10393	1.939621e-01	MBNL1
Diabetic retinopathy	ENSG00000154027	Inverse variance weighted	62	0.0437841	0.0215535	4.221259e-02	0.00153931	0.0860289	1.04476	1.00154	1.08984	1.939621e-01	AK5
Diabetic retinopathy	ENSG00000180346	Inverse variance weighted	17	-0.109971	0.0541316	4.219833e-02	-0.216069	-0.0038736	0.89586	0.805679	0.996134	1.939621e-01	TIGD2
Diabetic retinopathy	ENSG00000185024	Inverse variance weighted	4	-0.226616	0.111515	4.213795e-02	-0.445186	-0.0080464	0.797227	0.640705	0.991986	1.939169e-01	BRF1
Diabetic retinopathy	ENSG00000175643	Inverse variance weighted	100	0.05666	0.0177726	1.432354e-03	0.0218257	0.0914942	1.0583	1.02207	1.09581	1.936792e-02	RMI2
Diabetic retinopathy	ENSG00000100483	Inverse variance weighted	51	0.0416126	0.0204679	4.204581e-02	0.00149552	0.0817297	1.04249	1.0015	1.08516	1.936708e-01	VCPKMT
Diabetic retinopathy	ENSG00000203730	Inverse variance weighted	8	-0.192092	0.0944844	4.204712e-02	-0.377281	-0.00690242	0.825231	0.685723	0.993121	1.936708e-01	TEDDM1
Diabetic retinopathy	ENSG00000141179	Inverse variance weighted	14	0.0940828	0.0462638	4.199051e-02	0.00340567	0.18476	1.09865	1.00341	1.20293	1.935247e-01	PCTP
Diabetic retinopathy	ENSG00000258929	Inverse variance weighted	22	-0.0449279	0.0220894	4.196033e-02	-0.088223	-0.0016327	0.956066	0.915557	0.998369	1.935003e-01	NA
Diabetic retinopathy	ENSG00000153495	Inverse variance weighted	14	-0.137475	0.0675821	4.193177e-02	-0.269936	-0.00501437	0.871556	0.763428	0.994998	1.934645e-01	TEX29
Diabetic retinopathy	ENSG00000184489	Inverse variance weighted	24	-0.0815656	0.0400988	4.194012e-02	-0.160159	-0.00297188	0.921672	0.852008	0.997032	1.934645e-01	PTP4A3
Diabetic retinopathy	ENSG00000145423	Inverse variance weighted	15	-0.137679	0.067675	4.190956e-02	-0.270322	-0.00503617	0.871378	0.763134	0.994977	1.934383e-01	SFRP2
Diabetic retinopathy	ENSG00000111912	Inverse variance weighted	32	0.0690873	0.0339516	4.186331e-02	0.00254218	0.135632	1.07153	1.00255	1.14526	1.933815e-01	NCOA7
Diabetic retinopathy	ENSG00000122420	Inverse variance weighted	31	0.0937471	0.046064	4.183607e-02	0.00346158	0.184033	1.09828	1.00347	1.20206	1.933815e-01	PTGFR
Diabetic retinopathy	ENSG00000173838	Inverse variance weighted	8	-0.24486	0.0767888	1.428905e-03	-0.395366	-0.0943541	0.782814	0.673433	0.90996	1.933809e-02	MARCHF10
Diabetic retinopathy	ENSG00000180917	Inverse variance weighted	94	-0.0315171	0.0154819	4.177605e-02	-0.0618615	-0.00117266	0.968974	0.940013	0.998828	1.932181e-01	CMTR2
Diabetic retinopathy	ENSG00000174705	Inverse variance weighted	31	-0.0874933	0.0429733	4.175122e-02	-0.171721	-0.0032656	0.916225	0.842214	0.99674	1.931662e-01	SH3PXD2B
Diabetic retinopathy	ENSG00000006114	Inverse variance weighted	4	0.254421	0.124936	4.170877e-02	0.00954687	0.499295	1.28971	1.00959	1.64756	1.930272e-01	NA
Diabetic retinopathy	ENSG00000143458	Inverse variance weighted	21	-0.102104	0.0501379	4.170309e-02	-0.200375	-0.00383409	0.902935	0.818424	0.996173	1.930272e-01	GABPB2
Diabetic retinopathy	ENSG00000245498	Inverse variance weighted	4	-0.0934547	0.0458904	4.170230e-02	-0.1834	-0.00350964	0.910779	0.832435	0.996497	1.930272e-01	MSANTD2-AS1
Diabetic retinopathy	ENSG00000105865	Inverse variance weighted	5	-0.272605	0.133813	4.162913e-02	-0.534878	-0.0103315	0.761394	0.585741	0.989722	1.928431e-01	DUS4L
Diabetic retinopathy	ENSG00000148926	Inverse variance weighted	65	0.0423174	0.0207689	4.159568e-02	0.00161047	0.0830244	1.04323	1.00161	1.08657	1.927907e-01	ADM
Diabetic retinopathy	ENSG00000105229	Inverse variance weighted	16	0.101237	0.0496791	4.156727e-02	0.00386636	0.198608	1.10654	1.00387	1.2197	1.927471e-01	PIAS4
Diabetic retinopathy	ENSG00000162551	Inverse variance weighted	21	0.119007	0.058401	4.157388e-02	0.00454129	0.233473	1.12638	1.00455	1.26298	1.927471e-01	ALPL
Diabetic retinopathy	ENSG00000250616	Inverse variance weighted	17	-0.0903131	0.0226091	6.481800e-05	-0.134627	-0.0459993	0.913645	0.874042	0.955043	1.927189e-03	YPEL3-DT
Diabetic retinopathy	ENSG00000114354	Inverse variance weighted	98	0.0629134	0.0157475	6.465960e-05	0.0320482	0.0937785	1.06493	1.03257	1.09832	1.926163e-03	TFG
Diabetic retinopathy	ENSG00000233614	Inverse variance weighted	56	-0.0475667	0.0119056	6.460724e-05	-0.0709018	-0.0242317	0.953547	0.931553	0.976059	1.926163e-03	NA
Diabetic retinopathy	ENSG00000186407	Inverse variance weighted	22	-0.0450343	0.0220914	4.149590e-02	-0.0883335	-0.00173507	0.955965	0.915455	0.998266	1.926153e-01	CD300E
Diabetic retinopathy	ENSG00000183401	Inverse variance weighted	17	-0.047947	0.0235185	4.148050e-02	-0.0940432	-0.00185078	0.953184	0.910243	0.998151	1.926013e-01	CCDC159
Diabetic retinopathy	ENSG00000085265	Inverse variance weighted	80	-0.0270617	0.0132702	4.142176e-02	-0.0530712	-0.0010521	0.973301	0.948312	0.998948	1.925006e-01	FCN1
Diabetic retinopathy	ENSG00000148468	Inverse variance weighted	65	0.0413936	0.0202957	4.139788e-02	0.00161397	0.0811733	1.04226	1.00162	1.08456	1.925006e-01	FAM171A1
Diabetic retinopathy	ENSG00000205581	Inverse variance weighted	63	0.0433001	0.0212338	4.142962e-02	0.00168181	0.0849185	1.04425	1.00168	1.08863	1.925006e-01	HMGN1
Diabetic retinopathy	ENSG00000254941	Inverse variance weighted	8	-0.0643055	0.0315353	4.143405e-02	-0.126115	-0.00249634	0.937719	0.881514	0.997507	1.925006e-01	NA
Diabetic retinopathy	ENSG00000116117	Inverse variance weighted	14	-0.107577	0.0527396	4.137242e-02	-0.210947	-0.00420748	0.898007	0.809817	0.995801	1.924442e-01	PARD3B
Diabetic retinopathy	ENSG00000140416	Inverse variance weighted	70	-0.0767791	0.0192125	6.434055e-05	-0.114436	-0.0391225	0.926094	0.891869	0.961633	1.924030e-03	TPM1
Diabetic retinopathy	ENSG00000250571	Inverse variance weighted	4	-0.325818	0.159703	4.133567e-02	-0.638837	-0.0127998	0.721936	0.527906	0.987282	1.923308e-01	GLI4
Diabetic retinopathy	ENSG00000136986	Inverse variance weighted	12	0.148994	0.0730137	4.128722e-02	0.00588738	0.292101	1.16067	1.0059	1.33924	1.922780e-01	DERL1
Diabetic retinopathy	ENSG00000185897	Inverse variance weighted	29	-0.048704	0.0238657	4.127581e-02	-0.0954808	-0.00192713	0.952463	0.908936	0.998075	1.922780e-01	FFAR3
Diabetic retinopathy	ENSG00000106004	Inverse variance weighted	33	0.152676	0.03273	3.090815e-06	0.0885246	0.216826	1.16495	1.09256	1.24213	1.922487e-04	HOXA5
Diabetic retinopathy	ENSG00000187994	Inverse variance weighted	25	0.0787138	0.0385496	4.116317e-02	0.00315655	0.154271	1.08189	1.00316	1.16681	1.918152e-01	RINL
Diabetic retinopathy	ENSG00000204444	Inverse variance weighted	7	1.99902	0.978845	4.112899e-02	0.0804878	3.91756	7.38185	1.08382	50.2776	1.917653e-01	APOM
Diabetic retinopathy	ENSG00000231663	Inverse variance weighted	22	0.0600145	0.0188035	1.414571e-03	0.0231596	0.0968695	1.06185	1.02343	1.10172	1.916078e-02	COA6-AS1
Diabetic retinopathy	ENSG00000137968	Inverse variance weighted	81	-0.0416976	0.0204109	4.106127e-02	-0.0817029	-0.00169228	0.95916	0.921546	0.998309	1.915125e-01	SLC44A5
Diabetic retinopathy	ENSG00000004468	Inverse variance weighted	5	-0.347568	0.170108	4.103000e-02	-0.680979	-0.0141575	0.706404	0.506121	0.985942	1.914241e-01	CD38
Diabetic retinopathy	ENSG00000006744	Inverse variance weighted	47	-0.060664	0.0296828	4.097884e-02	-0.118842	-0.00248576	0.941139	0.887948	0.997517	1.912735e-01	ELAC2
Diabetic retinopathy	ENSG00000100385	Inverse variance weighted	6	-0.246149	0.120436	4.097160e-02	-0.482203	-0.0100946	0.781806	0.617421	0.989956	1.912735e-01	IL2RB
Diabetic retinopathy	ENSG00000142303	Inverse variance weighted	15	0.121748	0.059573	4.098542e-02	0.00498492	0.238511	1.12947	1.005	1.26936	1.912735e-01	ADAMTS10
Diabetic retinopathy	ENSG00000137124	Inverse variance weighted	12	0.150126	0.0734446	4.094668e-02	0.00617445	0.294077	1.16198	1.00619	1.34189	1.912649e-01	ALDH1B1
Diabetic retinopathy	ENSG00000176386	Inverse variance weighted	32	0.0584807	0.0183159	1.408538e-03	0.0225816	0.0943798	1.06022	1.02284	1.09898	1.911237e-02	CDC26
Diabetic retinopathy	ENSG00000143569	Inverse variance weighted	39	-0.061625	0.0301381	4.087898e-02	-0.120696	-0.00255436	0.940235	0.886304	0.997449	1.911209e-01	UBAP2L
Diabetic retinopathy	ENSG00000138398	Inverse variance weighted	25	-0.0879384	0.0429926	4.081254e-02	-0.172204	-0.00367284	0.915817	0.841807	0.996334	1.908677e-01	PPIG
Diabetic retinopathy	ENSG00000160539	Inverse variance weighted	4	-0.20786	0.101608	4.078431e-02	-0.407011	-0.0087094	0.812321	0.665637	0.991328	1.908427e-01	PLPP7
Diabetic retinopathy	ENSG00000180385	Inverse variance weighted	5	0.189779	0.092773	4.079314e-02	0.00794382	0.371614	1.20898	1.00798	1.45007	1.908427e-01	NA
Diabetic retinopathy	ENSG00000211662	Inverse variance weighted	6	-0.0460131	0.0224936	4.079493e-02	-0.0901005	-0.00192564	0.955029	0.913839	0.998076	1.908427e-01	IGLV3-21
Diabetic retinopathy	ENSG00000236946	Inverse variance weighted	23	0.109644	0.0176939	5.766816e-10	0.0749635	0.144324	1.11588	1.07784	1.15526	1.907957e-07	HNRNPA1P70
Diabetic retinopathy	ENSG00000197208	Inverse variance weighted	100	0.0467772	0.0146448	1.402590e-03	0.0180734	0.075481	1.04789	1.01824	1.0784	1.904827e-02	SLC22A4
Diabetic retinopathy	ENSG00000235530	Inverse variance weighted	5	-0.207795	0.0650454	1.400185e-03	-0.335284	-0.080306	0.812374	0.715135	0.922834	1.904074e-02	TMEM11-DT
Diabetic retinopathy	ENSG00000251288	Inverse variance weighted	14	-0.106899	0.0334636	1.400810e-03	-0.172488	-0.0413103	0.898617	0.841569	0.959531	1.904074e-02	NA
Diabetic retinopathy	ENSG00000185101	Inverse variance weighted	49	0.109755	0.0209874	1.699017e-07	0.0686199	0.150891	1.116	1.07103	1.16287	1.900699e-05	ANO9
Diabetic retinopathy	ENSG00000137449	Inverse variance weighted	40	-0.0614607	0.0300109	4.056517e-02	-0.120282	-0.00263937	0.94039	0.88667	0.997364	1.900538e-01	CPEB2
Diabetic retinopathy	ENSG00000104808	Inverse variance weighted	8	-0.133896	0.0653694	4.053026e-02	-0.26202	-0.00577235	0.874681	0.769495	0.994244	1.899474e-01	DHDH
Diabetic retinopathy	ENSG00000104679	Inverse variance weighted	9	-0.15402	0.075149	4.041018e-02	-0.301312	-0.0067282	0.857255	0.739847	0.993294	1.895506e-01	R3HCC1
Diabetic retinopathy	ENSG00000124222	Inverse variance weighted	25	0.0863459	0.0421227	4.037783e-02	0.00378526	0.168906	1.09018	1.00379	1.18401	1.894614e-01	STX16
Diabetic retinopathy	ENSG00000158715	Inverse variance weighted	20	0.124901	0.0609271	4.036411e-02	0.00548364	0.244318	1.13304	1.0055	1.27675	1.894614e-01	SLC45A3
Diabetic retinopathy	ENSG00000187800	Inverse variance weighted	10	-0.125976	0.0614528	4.036881e-02	-0.246423	-0.005528	0.881636	0.781592	0.994487	1.894614e-01	PEAR1
Diabetic retinopathy	ENSG00000120690	Inverse variance weighted	11	0.235724	0.0737403	1.390191e-03	0.0911931	0.380255	1.26582	1.09548	1.46266	1.892948e-02	ELF1
Diabetic retinopathy	ENSG00000204822	Inverse variance weighted	39	-0.0712256	0.0222788	1.388609e-03	-0.114892	-0.0275591	0.931252	0.891462	0.972817	1.892451e-02	MRPL53
Diabetic retinopathy	ENSG00000114021	Inverse variance weighted	31	0.10142	0.0317171	1.385521e-03	0.0392547	0.163586	1.10674	1.04004	1.17773	1.889899e-02	NIT2
Diabetic retinopathy	ENSG00000140403	Inverse variance weighted	57	-0.0691651	0.0216294	1.385142e-03	-0.111559	-0.0267714	0.933173	0.894439	0.973584	1.889899e-02	DNAJA4
Diabetic retinopathy	ENSG00000135929	Inverse variance weighted	116	-0.020351	0.00992014	4.021972e-02	-0.0397945	-0.000907546	0.979855	0.960987	0.999093	1.889476e-01	CYP27A1
Diabetic retinopathy	ENSG00000197880	Inverse variance weighted	16	0.0843184	0.0410954	4.019190e-02	0.00377138	0.164865	1.08798	1.00378	1.17923	1.889476e-01	MDS2
Diabetic retinopathy	ENSG00000227262	Inverse variance weighted	15	0.281119	0.13703	4.021618e-02	0.0125412	0.549698	1.32461	1.01262	1.73273	1.889476e-01	NA
Diabetic retinopathy	ENSG00000267680	Inverse variance weighted	13	0.0839827	0.0409346	4.020550e-02	0.00375089	0.164214	1.08761	1.00376	1.17847	1.889476e-01	ZNF224
Diabetic retinopathy	ENSG00000115607	Inverse variance weighted	178	-0.0186281	0.00907644	4.013518e-02	-0.0364179	-0.000838255	0.981544	0.964237	0.999162	1.888367e-01	IL18RAP
Diabetic retinopathy	ENSG00000049245	Inverse variance weighted	50	-0.0485004	0.0236059	3.991891e-02	-0.094768	-0.00223281	0.952657	0.909584	0.99777	1.881050e-01	VAMP3
Diabetic retinopathy	ENSG00000070756	Inverse variance weighted	7	-0.1054	0.0513042	3.993473e-02	-0.205957	-0.00484432	0.899964	0.813868	0.995167	1.881050e-01	PABPC1
Diabetic retinopathy	ENSG00000143418	Inverse variance weighted	27	-0.0791882	0.0385456	3.993648e-02	-0.154738	-0.0036389	0.923866	0.85664	0.996368	1.881050e-01	CERS2
Diabetic retinopathy	ENSG00000227821	Inverse variance weighted	11	-0.0793686	0.0248054	1.375961e-03	-0.127987	-0.03075	0.923699	0.879865	0.969718	1.880158e-02	NA
Diabetic retinopathy	ENSG00000166321	Inverse variance weighted	21	0.140821	0.0351844	6.271436e-05	0.0718592	0.209782	1.15122	1.0745	1.23341	1.879014e-03	NUDT13
Diabetic retinopathy	ENSG00000154845	Inverse variance weighted	74	0.0992	0.0212406	3.007619e-06	0.0575684	0.140832	1.10429	1.05926	1.15123	1.878252e-04	PPP4R1
Diabetic retinopathy	ENSG00000196236	Inverse variance weighted	12	0.21698	0.105558	3.982676e-02	0.0100852	0.423874	1.24232	1.01014	1.52787	1.877921e-01	XPNPEP3
Diabetic retinopathy	ENSG00000100106	Inverse variance weighted	61	-0.0303717	0.0147707	3.976185e-02	-0.0593221	-0.00142115	0.970085	0.942403	0.99858	1.876336e-01	TRIOBP
Diabetic retinopathy	ENSG00000231177	Inverse variance weighted	31	0.0607171	0.0295124	3.965326e-02	0.00287282	0.118561	1.0626	1.00288	1.12588	1.873620e-01	LINC00852
Diabetic retinopathy	ENSG00000103811	Inverse variance weighted	69	-0.10399	0.0140459	1.325227e-13	-0.13152	-0.0764605	0.901234	0.876761	0.926389	1.873389e-10	CTSH
Diabetic retinopathy	ENSG00000173566	Inverse variance weighted	47	0.0310959	0.0151122	3.962179e-02	0.00147601	0.0607158	1.03158	1.00148	1.0626	1.872702e-01	NA
Diabetic retinopathy	ENSG00000159212	Inverse variance weighted	10	0.231156	0.0722064	1.368015e-03	0.089631	0.37268	1.26006	1.09377	1.45162	1.872591e-02	CLIC6
Diabetic retinopathy	ENSG00000174059	Inverse variance weighted	3	0.488348	0.121921	6.189993e-05	0.249383	0.727313	1.62962	1.28323	2.06951	1.865395e-03	CD34
Diabetic retinopathy	ENSG00000160991	Inverse variance weighted	62	-0.0437312	0.0212282	3.939328e-02	-0.0853384	-0.00212399	0.957211	0.918202	0.997878	1.864168e-01	ORAI2
Diabetic retinopathy	ENSG00000139990	Inverse variance weighted	5	0.348921	0.169327	3.933751e-02	0.0170408	0.680801	1.41754	1.01719	1.97546	1.862095e-01	DCAF5
Diabetic retinopathy	ENSG00000102805	Inverse variance weighted	41	0.0770782	0.0373903	3.926030e-02	0.00379318	0.150363	1.08013	1.0038	1.16226	1.860706e-01	CLN5
Diabetic retinopathy	ENSG00000162769	Inverse variance weighted	45	0.0656516	0.0318467	3.925637e-02	0.0032321	0.128071	1.06785	1.00324	1.13663	1.860706e-01	FLVCR1
Diabetic retinopathy	ENSG00000086289	Inverse variance weighted	72	0.0611751	0.0190968	1.358063e-03	0.0237453	0.0986049	1.06309	1.02403	1.10363	1.860606e-02	EPDR1
Diabetic retinopathy	ENSG00000089041	Inverse variance weighted	47	-0.0951753	0.029701	1.353214e-03	-0.153389	-0.0369614	0.909214	0.857796	0.963713	1.858871e-02	P2RX7
Diabetic retinopathy	ENSG00000128989	Inverse variance weighted	31	0.116543	0.0363748	1.355601e-03	0.0452481	0.187837	1.12361	1.04629	1.20664	1.858871e-02	ARPP19
Diabetic retinopathy	ENSG00000155256	Inverse variance weighted	9	-0.259916	0.0811205	1.354979e-03	-0.418912	-0.10092	0.771116	0.657762	0.904005	1.858871e-02	ZFYVE27
Diabetic retinopathy	ENSG00000265458	Inverse variance weighted	10	-0.10735	0.0335011	1.353587e-03	-0.173012	-0.0416878	0.898211	0.841127	0.959169	1.858871e-02	NARF-AS2
Diabetic retinopathy	ENSG00000155621	Inverse variance weighted	3	-0.668761	0.208662	1.350645e-03	-1.07774	-0.259783	0.512343	0.340365	0.771219	1.858630e-02	C9orf85
Diabetic retinopathy	ENSG00000227345	Inverse variance weighted	12	0.13944	0.0676108	3.917052e-02	0.00692275	0.271957	1.14963	1.00695	1.31253	1.858150e-01	PARG
Diabetic retinopathy	ENSG00000043093	Inverse variance weighted	6	-0.180264	0.0873798	3.911286e-02	-0.351529	-0.0089999	0.83505	0.703612	0.99104	1.857108e-01	DCUN1D1
Diabetic retinopathy	ENSG00000155287	Inverse variance weighted	13	-0.166982	0.0809484	3.912988e-02	-0.325641	-0.00832299	0.846215	0.722064	0.991711	1.857108e-01	SLC25A28
Diabetic retinopathy	ENSG00000182472	Inverse variance weighted	129	0.0267755	0.0129805	3.913662e-02	0.00133372	0.0522174	1.02714	1.00133	1.0536	1.857108e-01	CAPN12
Diabetic retinopathy	ENSG00000228701	Inverse variance weighted	28	0.0543274	0.0169451	1.345556e-03	0.021115	0.0875397	1.05583	1.02134	1.09149	1.854911e-02	TNKS2-DT
Diabetic retinopathy	ENSG00000084676	Inverse variance weighted	23	-0.136982	0.0663738	3.903641e-02	-0.267075	-0.00688979	0.871986	0.765616	0.993134	1.854051e-01	NCOA1
Diabetic retinopathy	ENSG00000143297	Inverse variance weighted	84	-0.0275803	0.0133631	3.902521e-02	-0.053772	-0.0013887	0.972797	0.947648	0.998612	1.854051e-01	FCRL5
Diabetic retinopathy	ENSG00000113845	Inverse variance weighted	6	-0.375631	0.117138	1.342489e-03	-0.605222	-0.14604	0.686856	0.545953	0.864123	1.853772e-02	TIMMDC1
Diabetic retinopathy	ENSG00000164944	Inverse variance weighted	11	-0.317394	0.0989842	1.343538e-03	-0.511403	-0.123385	0.728044	0.599654	0.883923	1.853772e-02	VIRMA
Diabetic retinopathy	ENSG00000154767	Inverse variance weighted	12	0.28517	0.0711565	6.132756e-05	0.145703	0.424636	1.32999	1.15685	1.52903	1.852244e-03	XPC
Diabetic retinopathy	ENSG00000157445	Inverse variance weighted	30	0.158127	0.0394571	6.134441e-05	0.0807915	0.235463	1.17132	1.08414	1.26549	1.852244e-03	CACNA2D3
Diabetic retinopathy	ENSG00000155034	Inverse variance weighted	6	0.235879	0.114227	3.892338e-02	0.0119934	0.459765	1.26602	1.01207	1.5837	1.850944e-01	FBXL18
Diabetic retinopathy	ENSG00000133661	Inverse variance weighted	43	-0.068811	0.0214513	1.337666e-03	-0.110856	-0.0267664	0.933503	0.895068	0.973589	1.850597e-02	SFTPD
Diabetic retinopathy	ENSG00000254352	Inverse variance weighted	12	0.0565194	0.0273634	3.887485e-02	0.00288709	0.110152	1.05815	1.00289	1.11645	1.850333e-01	NA
Diabetic retinopathy	ENSG00000113263	Inverse variance weighted	39	-0.0752568	0.036432	3.885888e-02	-0.146663	-0.00385007	0.927505	0.863585	0.996157	1.850140e-01	ITK
Diabetic retinopathy	ENSG00000172757	Inverse variance weighted	24	0.0639761	0.0309565	3.876806e-02	0.00330122	0.124651	1.06607	1.00331	1.13275	1.846947e-01	CFL1
Diabetic retinopathy	ENSG00000135040	Inverse variance weighted	29	-0.14358	0.0447382	1.330386e-03	-0.231267	-0.0558933	0.866251	0.793528	0.94564	1.842164e-02	NAA35
Diabetic retinopathy	ENSG00000125510	Inverse variance weighted	81	-0.0387021	0.0187093	3.858360e-02	-0.0753723	-0.00203184	0.962037	0.927398	0.99797	1.841544e-01	OPRL1
Diabetic retinopathy	ENSG00000156261	Inverse variance weighted	88	0.0531422	0.0132508	6.059649e-05	0.0271705	0.0791138	1.05458	1.02754	1.08233	1.841138e-03	CCT8
Diabetic retinopathy	ENSG00000170558	Inverse variance weighted	92	-0.0721686	0.0179924	6.044917e-05	-0.107434	-0.0369034	0.930374	0.898136	0.963769	1.841138e-03	CDH2
Diabetic retinopathy	ENSG00000117676	Inverse variance weighted	30	0.144174	0.0359334	6.013964e-05	0.0737448	0.214604	1.15509	1.07653	1.23937	1.840889e-03	RPS6KA1
Diabetic retinopathy	ENSG00000228998	Inverse variance weighted	35	0.0481638	0.0232753	3.851718e-02	0.00254418	0.0937834	1.04934	1.00255	1.09832	1.838938e-01	NA
Diabetic retinopathy	ENSG00000105983	Inverse variance weighted	48	0.0466779	0.0225511	3.846474e-02	0.00247764	0.0908781	1.04778	1.00248	1.09514	1.837563e-01	LMBR1
Diabetic retinopathy	ENSG00000129354	Inverse variance weighted	51	-0.0658175	0.031797	3.845946e-02	-0.12814	-0.00349526	0.936302	0.87973	0.996511	1.837563e-01	AP1M2
Diabetic retinopathy	ENSG00000132763	Inverse variance weighted	27	-0.10304	0.0497841	3.847656e-02	-0.200617	-0.00546338	0.902091	0.818226	0.994552	1.837563e-01	MMACHC
Diabetic retinopathy	ENSG00000150459	Inverse variance weighted	7	-0.195916	0.0946434	3.844844e-02	-0.381417	-0.0104147	0.822081	0.682893	0.989639	1.837563e-01	SAP18
Diabetic retinopathy	ENSG00000018699	Inverse variance weighted	36	-0.0573367	0.0276756	3.828948e-02	-0.111581	-0.00309253	0.944276	0.894419	0.996912	1.832568e-01	TTC27
Diabetic retinopathy	ENSG00000124541	Inverse variance weighted	13	0.251608	0.121429	3.826029e-02	0.0136068	0.489609	1.28609	1.0137	1.63168	1.831735e-01	RRP36
Diabetic retinopathy	ENSG00000171595	Inverse variance weighted	34	-0.0687275	0.0331582	3.819901e-02	-0.133718	-0.00373736	0.933581	0.874837	0.99627	1.829364e-01	DNAI2
Diabetic retinopathy	ENSG00000065457	Inverse variance weighted	93	0.0443626	0.0138111	1.317720e-03	0.0172928	0.0714325	1.04536	1.01744	1.07405	1.828540e-02	ADAT1
Diabetic retinopathy	ENSG00000105609	Inverse variance weighted	11	0.25924	0.0807102	1.318195e-03	0.101048	0.417432	1.29594	1.10633	1.51806	1.828540e-02	LILRB5
Diabetic retinopathy	ENSG00000106236	Inverse variance weighted	3	-0.395701	0.190805	3.809322e-02	-0.769679	-0.0217232	0.673208	0.463162	0.978511	1.827489e-01	NPTX2
Diabetic retinopathy	ENSG00000128699	Inverse variance weighted	8	-0.176866	0.085303	3.813650e-02	-0.34406	-0.00967205	0.837892	0.708886	0.990375	1.827489e-01	ORMDL1
Diabetic retinopathy	ENSG00000132275	Inverse variance weighted	32	-0.0754987	0.0364154	3.814810e-02	-0.146873	-0.00412441	0.927281	0.863404	0.995884	1.827489e-01	RRP8
Diabetic retinopathy	ENSG00000164008	Inverse variance weighted	3	-0.502986	0.242543	3.809771e-02	-0.97837	-0.0276018	0.604722	0.375923	0.972776	1.827489e-01	C1orf50
Diabetic retinopathy	ENSG00000188747	Inverse variance weighted	23	0.0585356	0.028231	3.813028e-02	0.00320285	0.113868	1.06028	1.00321	1.1206	1.827489e-01	NOXA1
Diabetic retinopathy	ENSG00000215845	Inverse variance weighted	28	0.0894659	0.0431476	3.812717e-02	0.0048966	0.174035	1.09359	1.00491	1.1901	1.827489e-01	TSTD1
Diabetic retinopathy	ENSG00000224536	Inverse variance weighted	11	0.0599573	0.0289147	3.811701e-02	0.00328454	0.11663	1.06179	1.00329	1.1237	1.827489e-01	CSRP1-AS1
Diabetic retinopathy	ENSG00000116679	Inverse variance weighted	45	0.139886	0.0348453	5.957707e-05	0.0715889	0.208182	1.15014	1.07421	1.23144	1.827265e-03	IVNS1ABP
Diabetic retinopathy	ENSG00000116005	Inverse variance weighted	24	0.0976145	0.047055	3.803491e-02	0.00538677	0.189842	1.10254	1.0054	1.20906	1.826005e-01	PCYOX1
Diabetic retinopathy	ENSG00000073050	Inverse variance weighted	10	0.137077	0.0426549	1.310672e-03	0.0534736	0.220681	1.14692	1.05493	1.24693	1.821354e-02	XRCC1
Diabetic retinopathy	ENSG00000196345	Inverse variance weighted	50	0.048671	0.0234448	3.789526e-02	0.00271926	0.0946227	1.04987	1.00272	1.09924	1.820424e-01	ZKSCAN7
Diabetic retinopathy	ENSG00000088992	Inverse variance weighted	39	-0.0552453	0.0266046	3.784429e-02	-0.10739	-0.00310042	0.946253	0.898175	0.996904	1.818537e-01	TESC
Diabetic retinopathy	ENSG00000165630	Inverse variance weighted	11	-0.18699	0.0900451	3.783618e-02	-0.363478	-0.0105015	0.829452	0.695254	0.989553	1.818537e-01	PRPF18
Diabetic retinopathy	ENSG00000100271	Inverse variance weighted	14	-0.149206	0.0718397	3.780787e-02	-0.290012	-0.00840033	0.861392	0.748255	0.991635	1.818474e-01	TTLL1
Diabetic retinopathy	ENSG00000204438	Inverse variance weighted	32	0.924369	0.230141	5.906113e-05	0.473292	1.37545	2.52028	1.60527	3.95684	1.815021e-03	GPANK1
Diabetic retinopathy	ENSG00000249476	Inverse variance weighted	70	-0.0388334	0.00966721	5.893797e-05	-0.0577811	-0.0198857	0.961911	0.943857	0.980311	1.815021e-03	LOC285638
Diabetic retinopathy	ENSG00000165659	Inverse variance weighted	10	0.325352	0.101195	1.303959e-03	0.12701	0.523694	1.38452	1.13543	1.68825	1.813645e-02	NA
Diabetic retinopathy	ENSG00000113269	Inverse variance weighted	41	-0.164168	0.0313242	1.597666e-07	-0.225563	-0.102772	0.8486	0.798067	0.902332	1.813410e-05	RNF130
Diabetic retinopathy	ENSG00000182108	Inverse variance weighted	54	0.149541	0.0285242	1.583187e-07	0.093634	0.205449	1.1613	1.09816	1.22808	1.813410e-05	DEXI
Diabetic retinopathy	ENSG00000233297	Inverse variance weighted	52	0.0680777	0.0129877	1.591110e-07	0.0426218	0.0935337	1.07045	1.04354	1.09805	1.813410e-05	NA
Diabetic retinopathy	ENSG00000111412	Inverse variance weighted	19	-0.11133	0.0535637	3.766750e-02	-0.216314	-0.00634487	0.894644	0.805482	0.993675	1.813404e-01	SPRING1
Diabetic retinopathy	ENSG00000164506	Inverse variance weighted	32	0.0753813	0.036261	3.763057e-02	0.00430984	0.146453	1.0783	1.00432	1.15772	1.812187e-01	STXBP5
Diabetic retinopathy	ENSG00000212743	Inverse variance weighted	9	-0.200984	0.0966646	3.759984e-02	-0.390447	-0.0115215	0.817925	0.676754	0.988545	1.811269e-01	NA
Diabetic retinopathy	ENSG00000153107	Inverse variance weighted	4	0.189974	0.0912943	3.744373e-02	0.0110368	0.368911	1.20922	1.0111	1.44616	1.805426e-01	ANAPC1
Diabetic retinopathy	ENSG00000144867	Inverse variance weighted	57	-0.0458994	0.0220422	3.731096e-02	-0.0891021	-0.00269675	0.955138	0.914752	0.997307	1.801453e-01	SRPRB
Diabetic retinopathy	ENSG00000167645	Inverse variance weighted	47	0.0439971	0.0211304	3.732656e-02	0.00258159	0.0854127	1.04498	1.00258	1.08917	1.801453e-01	YIF1B
Diabetic retinopathy	ENSG00000166896	Inverse variance weighted	93	-0.0586227	0.0125243	2.858569e-06	-0.0831703	-0.0340751	0.943063	0.920194	0.966499	1.799625e-04	ATP23
Diabetic retinopathy	ENSG00000090382	Inverse variance weighted	192	-0.0190811	0.00915805	3.720267e-02	-0.0370309	-0.00113132	0.9811	0.963646	0.998869	1.798823e-01	LYZ
Diabetic retinopathy	ENSG00000109501	Inverse variance weighted	19	-0.296932	0.0516176	8.791393e-09	-0.398103	-0.195762	0.743094	0.671593	0.822208	1.798765e-06	WFS1
Diabetic retinopathy	ENSG00000100906	Inverse variance weighted	56	-0.0645899	0.0200705	1.290183e-03	-0.103928	-0.0252518	0.937452	0.90129	0.975064	1.796092e-02	NFKBIA
Diabetic retinopathy	ENSG00000204613	Inverse variance weighted	17	1.05033	0.261226	5.800677e-05	0.538327	1.56233	2.85859	1.71314	4.76993	1.793251e-03	TRIM10
Diabetic retinopathy	ENSG00000253552	Inverse variance weighted	24	0.185401	0.0461058	5.790242e-05	0.0950334	0.275768	1.2037	1.0997	1.31754	1.793251e-03	NA
Diabetic retinopathy	ENSG00000146232	Inverse variance weighted	33	0.148469	0.0317069	2.833433e-06	0.0863233	0.210615	1.16006	1.09016	1.23444	1.791052e-04	NFKBIE
Diabetic retinopathy	ENSG00000107719	Inverse variance weighted	9	0.129982	0.0623181	3.699838e-02	0.0078385	0.252126	1.13881	1.00787	1.28676	1.790058e-01	PALD1
Diabetic retinopathy	ENSG00000212232	Inverse variance weighted	10	-0.189503	0.0588628	1.284580e-03	-0.304874	-0.074132	0.82737	0.737216	0.928549	1.789895e-02	SNORD17
Diabetic retinopathy	ENSG00000129673	Inverse variance weighted	6	-0.260718	0.0648145	5.757602e-05	-0.387755	-0.133682	0.770498	0.678579	0.874868	1.787040e-03	AANAT
Diabetic retinopathy	ENSG00000230658	Inverse variance weighted	89	0.0174468	0.00835834	3.685655e-02	0.00106443	0.0338291	1.0176	1.00107	1.03441	1.784307e-01	NA
Diabetic retinopathy	ENSG00000064787	Inverse variance weighted	17	0.0960663	0.0460067	3.678948e-02	0.00589312	0.186239	1.10083	1.00591	1.20471	1.782320e-01	BCAS1
Diabetic retinopathy	ENSG00000182141	Inverse variance weighted	31	-0.05757	0.0275652	3.675232e-02	-0.111598	-0.00354226	0.944056	0.894404	0.996464	1.781479e-01	ZNF708
Diabetic retinopathy	ENSG00000124067	Inverse variance weighted	12	-0.236262	0.11311	3.672660e-02	-0.457957	-0.0145674	0.789573	0.632574	0.985538	1.781343e-01	SLC12A4
Diabetic retinopathy	ENSG00000101773	Inverse variance weighted	47	-0.0751223	0.0233197	1.275607e-03	-0.120829	-0.0294157	0.92763	0.886186	0.971013	1.778986e-02	RBBP8
Diabetic retinopathy	ENSG00000157259	Inverse variance weighted	15	-0.122488	0.0585934	3.657505e-02	-0.237331	-0.00764503	0.884717	0.78873	0.992384	1.775654e-01	GATAD1
Diabetic retinopathy	ENSG00000112232	Inverse variance weighted	15	0.118735	0.0567933	3.655853e-02	0.00742063	0.23005	1.12607	1.00745	1.25866	1.775406e-01	KHDRBS2
Diabetic retinopathy	ENSG00000100902	Inverse variance weighted	11	-0.178922	0.085573	3.653982e-02	-0.346645	-0.0111988	0.836171	0.707056	0.988864	1.775052e-01	PSMA6
Diabetic retinopathy	ENSG00000203965	Inverse variance weighted	4	0.296514	0.14179	3.650816e-02	0.018606	0.574422	1.34516	1.01878	1.7761	1.774439e-01	EFCAB7
Diabetic retinopathy	ENSG00000162174	Inverse variance weighted	50	0.0402083	0.0192172	3.641069e-02	0.00254265	0.0778739	1.04103	1.00255	1.08099	1.771757e-01	ASRGL1
Diabetic retinopathy	ENSG00000267174	Inverse variance weighted	58	0.0178159	0.0085137	3.638399e-02	0.001129	0.0345027	1.01798	1.00113	1.0351	1.771356e-01	NA
Diabetic retinopathy	ENSG00000108474	Inverse variance weighted	27	-0.173748	0.0431663	5.695443e-05	-0.258354	-0.0891421	0.840509	0.772322	0.914716	1.771283e-03	PIGL
Diabetic retinopathy	ENSG00000204217	Inverse variance weighted	51	-0.0969712	0.0240914	5.694076e-05	-0.14419	-0.0497521	0.907582	0.865723	0.951465	1.771283e-03	BMPR2
Diabetic retinopathy	ENSG00000213462	Inverse variance weighted	166	-0.0134819	0.00644214	3.637064e-02	-0.0261084	-0.000855254	0.986609	0.974229	0.999145	1.771260e-01	ERV3-1
Diabetic retinopathy	ENSG00000232931	Inverse variance weighted	18	-0.0472224	0.0225632	3.635879e-02	-0.0914462	-0.00299847	0.953875	0.91261	0.997006	1.771238e-01	NA
Diabetic retinopathy	ENSG00000152213	Inverse variance weighted	25	-0.110567	0.0528165	3.631256e-02	-0.214087	-0.00704626	0.895327	0.807278	0.992978	1.769990e-01	ARL11
Diabetic retinopathy	ENSG00000172236	Inverse variance weighted	59	-0.0808759	0.0200857	5.660279e-05	-0.120244	-0.041508	0.922308	0.886704	0.959342	1.767416e-03	TPSAB1
Diabetic retinopathy	ENSG00000119630	Inverse variance weighted	11	0.154472	0.0737539	3.622255e-02	0.00991402	0.299029	1.16704	1.00996	1.34855	1.766261e-01	PGF
Diabetic retinopathy	ENSG00000166167	Inverse variance weighted	13	-0.298407	0.0925635	1.264964e-03	-0.479832	-0.116983	0.741999	0.618888	0.889601	1.765726e-02	BTRC
Diabetic retinopathy	ENSG00000016864	Inverse variance weighted	9	-0.307545	0.146813	3.618821e-02	-0.595298	-0.0197913	0.73525	0.551398	0.980403	1.765694e-01	GLT8D1
Diabetic retinopathy	ENSG00000155252	Inverse variance weighted	8	0.200381	0.0956516	3.617935e-02	0.012904	0.387858	1.22187	1.01299	1.47382	1.765694e-01	PI4K2A
Diabetic retinopathy	ENSG00000268518	Inverse variance weighted	16	0.133051	0.0253424	1.519999e-07	0.0833796	0.182722	1.14231	1.08695	1.20048	1.763879e-05	NA
Diabetic retinopathy	ENSG00000158865	Inverse variance weighted	45	-0.0883972	0.0219476	5.633891e-05	-0.131415	-0.0453799	0.915397	0.876854	0.955634	1.762716e-03	SLC5A11
Diabetic retinopathy	ENSG00000110651	Inverse variance weighted	17	-0.0854992	0.0407785	3.602234e-02	-0.165425	-0.0055734	0.918054	0.847533	0.994442	1.759257e-01	CD81
Diabetic retinopathy	ENSG00000265139	Inverse variance weighted	15	0.071686	0.0341829	3.598198e-02	0.00468753	0.138684	1.07432	1.0047	1.14876	1.757838e-01	NA
Diabetic retinopathy	ENSG00000172922	Inverse variance weighted	42	0.0693181	0.0330495	3.595803e-02	0.00454106	0.134095	1.07178	1.00455	1.1435	1.757220e-01	RNASEH2C
Diabetic retinopathy	ENSG00000104879	Inverse variance weighted	34	0.140967	0.0436985	1.255775e-03	0.0553179	0.226616	1.15139	1.05688	1.25435	1.756052e-02	CKM
Diabetic retinopathy	ENSG00000086288	Inverse variance weighted	69	-0.0524995	0.0162728	1.254444e-03	-0.0843943	-0.0206047	0.948855	0.919069	0.979606	1.755770e-02	NME8
Diabetic retinopathy	ENSG00000138399	Inverse variance weighted	37	0.0327557	0.0156074	3.584155e-02	0.00216507	0.0633462	1.0333	1.00217	1.0654	1.752629e-01	FASTKD1
Diabetic retinopathy	ENSG00000163435	Inverse variance weighted	12	0.129166	0.0615434	3.583671e-02	0.00854071	0.249791	1.13788	1.00858	1.28376	1.752629e-01	ELF3
Diabetic retinopathy	ENSG00000168575	Inverse variance weighted	34	0.0596961	0.0284435	3.583762e-02	0.00394696	0.115445	1.06151	1.00395	1.12237	1.752629e-01	SLC20A2
Diabetic retinopathy	ENSG00000125898	Inverse variance weighted	37	0.0465624	0.0221818	3.580571e-02	0.00308608	0.0900386	1.04766	1.00309	1.09422	1.752530e-01	FAM110A
Diabetic retinopathy	ENSG00000157827	Inverse variance weighted	19	-0.139381	0.066374	3.573445e-02	-0.269474	-0.00928812	0.869896	0.763781	0.990755	1.750050e-01	FMNL2
Diabetic retinopathy	ENSG00000258365	Inverse variance weighted	7	0.153622	0.0731591	3.574379e-02	0.0102298	0.297014	1.16605	1.01028	1.34583	1.750050e-01	NA
Diabetic retinopathy	ENSG00000153767	Inverse variance weighted	3	0.285507	0.135914	3.567259e-02	0.019115	0.551899	1.33044	1.0193	1.73655	1.747665e-01	GTF2E1
Diabetic retinopathy	ENSG00000164543	Inverse variance weighted	4	0.292433	0.139158	3.560197e-02	0.0196832	0.565183	1.33968	1.01988	1.75977	1.744754e-01	STK17A
Diabetic retinopathy	ENSG00000260135	Inverse variance weighted	50	0.0240775	0.0114569	3.558969e-02	0.00162211	0.046533	1.02437	1.00162	1.04763	1.744703e-01	NA
Diabetic retinopathy	ENSG00000148634	Inverse variance weighted	5	-0.355257	0.110012	1.241158e-03	-0.570881	-0.139633	0.700993	0.565027	0.869677	1.740921e-02	HERC4
Diabetic retinopathy	ENSG00000160285	Inverse variance weighted	82	-0.0358164	0.0110917	1.241732e-03	-0.0575561	-0.0140767	0.964817	0.944069	0.986022	1.740921e-02	LSS
Diabetic retinopathy	ENSG00000153487	Inverse variance weighted	24	0.0650312	0.0309182	3.543721e-02	0.00443141	0.125631	1.06719	1.00444	1.13386	1.737776e-01	ING1
Diabetic retinopathy	ENSG00000173809	Inverse variance weighted	5	0.210242	0.0999216	3.537220e-02	0.0143959	0.406088	1.23398	1.0145	1.50094	1.735887e-01	TDRD12
Diabetic retinopathy	ENSG00000179593	Inverse variance weighted	16	0.108736	0.0516807	3.537899e-02	0.0074417	0.21003	1.11487	1.00747	1.23372	1.735887e-01	ALOX15B
Diabetic retinopathy	ENSG00000227135	Inverse variance weighted	15	-0.0815135	0.0387386	3.536150e-02	-0.157441	-0.00558588	0.92172	0.854327	0.99443	1.735887e-01	NA
Diabetic retinopathy	ENSG00000231500	Inverse variance weighted	25	-0.39709	0.0984845	5.530209e-05	-0.59012	-0.204061	0.672273	0.554261	0.815413	1.733765e-03	RPS18
Diabetic retinopathy	ENSG00000237254	Inverse variance weighted	49	0.0344138	0.00853508	5.529450e-05	0.017685	0.0511426	1.03501	1.01784	1.05247	1.733765e-03	TRBV30
Diabetic retinopathy	ENSG00000204435	Inverse variance weighted	14	1.04181	0.322401	1.231733e-03	0.409909	1.67372	2.83435	1.50668	5.33196	1.731777e-02	CSNK2B
Diabetic retinopathy	ENSG00000114439	Inverse variance weighted	30	-0.0772643	0.036682	3.517585e-02	-0.149161	-0.00536761	0.925645	0.86143	0.994647	1.729220e-01	BBX
Diabetic retinopathy	ENSG00000269843	Inverse variance weighted	9	0.0793023	0.0376514	3.518490e-02	0.00550554	0.153099	1.08253	1.00552	1.16544	1.729220e-01	NA
Diabetic retinopathy	ENSG00000120733	Inverse variance weighted	46	-0.0475747	0.0225846	3.515991e-02	-0.0918405	-0.00330891	0.953539	0.912251	0.996697	1.729085e-01	KDM3B
Diabetic retinopathy	ENSG00000104892	Inverse variance weighted	27	-0.116581	0.0553362	3.513756e-02	-0.225039	-0.00812167	0.889958	0.798485	0.991911	1.728532e-01	KLC3
Diabetic retinopathy	ENSG00000149256	Inverse variance weighted	84	0.024565	0.0116583	3.510976e-02	0.00171482	0.0474152	1.02487	1.00172	1.04856	1.728178e-01	TENM4
Diabetic retinopathy	ENSG00000231862	Inverse variance weighted	27	-0.0452197	0.0214619	3.511924e-02	-0.087285	-0.00315448	0.955787	0.916416	0.99685	1.728178e-01	NA
Diabetic retinopathy	ENSG00000044115	Inverse variance weighted	133	-0.0220628	0.0104676	3.505466e-02	-0.0425793	-0.00154634	0.978179	0.958314	0.998455	1.726639e-01	CTNNA1
Diabetic retinopathy	ENSG00000150995	Inverse variance weighted	30	0.0742372	0.0352191	3.504214e-02	0.00520788	0.143267	1.07706	1.00522	1.15404	1.726569e-01	ITPR1
Diabetic retinopathy	ENSG00000131849	Inverse variance weighted	42	0.0373869	0.017731	3.498264e-02	0.00263411	0.0721397	1.03809	1.00264	1.07481	1.724184e-01	ZNF132
Diabetic retinopathy	ENSG00000164828	Inverse variance weighted	24	-0.115399	0.0547069	3.490902e-02	-0.222625	-0.00817388	0.89101	0.800415	0.991859	1.722739e-01	SUN1
Diabetic retinopathy	ENSG00000112406	Inverse variance weighted	3	-0.346573	0.16422	3.482205e-02	-0.668443	-0.0247022	0.707107	0.512506	0.9756	1.720632e-01	HECA
Diabetic retinopathy	ENSG00000100290	Inverse variance weighted	18	0.147517	0.0698822	3.477707e-02	0.0105483	0.284487	1.15895	1.0106	1.32908	1.719502e-01	BIK
Diabetic retinopathy	ENSG00000103313	Inverse variance weighted	37	-0.0800715	0.0247596	1.220902e-03	-0.1286	-0.0315426	0.92305	0.879325	0.96895	1.718102e-02	MEFV
Diabetic retinopathy	ENSG00000130638	Inverse variance weighted	26	0.111331	0.0526912	3.460943e-02	0.00805642	0.214606	1.11776	1.00809	1.23937	1.713393e-01	ATXN10
Diabetic retinopathy	ENSG00000170915	Inverse variance weighted	134	0.0367684	0.0173958	3.454657e-02	0.00267259	0.0708643	1.03745	1.00268	1.07344	1.710825e-01	PAQR8
Diabetic retinopathy	ENSG00000106366	Inverse variance weighted	5	0.28837	0.136382	3.447868e-02	0.0210613	0.555679	1.33425	1.02128	1.74312	1.709587e-01	SERPINE1
Diabetic retinopathy	ENSG00000259376	Inverse variance weighted	4	0.0861642	0.0407573	3.450822e-02	0.00627998	0.166048	1.08999	1.0063	1.18063	1.709587e-01	NA
Diabetic retinopathy	ENSG00000260686	Inverse variance weighted	9	0.0786752	0.0372153	3.451057e-02	0.0057332	0.151617	1.08185	1.00575	1.16371	1.709587e-01	NA
Diabetic retinopathy	ENSG00000035664	Inverse variance weighted	19	-0.180343	0.0557319	1.212619e-03	-0.289577	-0.071108	0.834984	0.74858	0.931361	1.707991e-02	DAPK2
Diabetic retinopathy	ENSG00000264920	Inverse variance weighted	57	-0.0619498	0.0131998	2.689297e-06	-0.0878215	-0.0360781	0.93993	0.915924	0.964565	1.706880e-04	SP2-DT
Diabetic retinopathy	ENSG00000074706	Inverse variance weighted	19	0.122227	0.057771	3.436930e-02	0.00899565	0.235458	1.13001	1.00904	1.26549	1.706227e-01	IPCEF1
Diabetic retinopathy	ENSG00000119729	Inverse variance weighted	15	0.110701	0.0523253	3.437568e-02	0.00814376	0.213259	1.11706	1.00818	1.23771	1.706227e-01	RHOQ
Diabetic retinopathy	ENSG00000132698	Inverse variance weighted	3	-0.318913	0.150742	3.437690e-02	-0.614368	-0.0234589	0.726938	0.540983	0.976814	1.706227e-01	RAB25
Diabetic retinopathy	ENSG00000171311	Inverse variance weighted	17	-0.105797	0.0499965	3.433640e-02	-0.20379	-0.00780439	0.899607	0.815633	0.992226	1.705850e-01	EXOSC1
Diabetic retinopathy	ENSG00000197249	Inverse variance weighted	95	-0.032709	0.015454	3.429861e-02	-0.0629988	-0.00241922	0.96782	0.938945	0.997584	1.705210e-01	SERPINA1
Diabetic retinopathy	ENSG00000184441	Inverse variance weighted	24	-0.0624442	0.0294946	3.424802e-02	-0.120254	-0.00463476	0.939466	0.886696	0.995376	1.704569e-01	NA
Diabetic retinopathy	ENSG00000122417	Inverse variance weighted	104	-0.0442178	0.0136605	1.208294e-03	-0.0709923	-0.0174433	0.956746	0.931469	0.982708	1.703852e-02	ODF2L
Diabetic retinopathy	ENSG00000164236	Inverse variance weighted	3	0.191688	0.0905132	3.419284e-02	0.0142821	0.369094	1.21129	1.01438	1.44642	1.703616e-01	ANKRD33B
Diabetic retinopathy	ENSG00000204314	Inverse variance weighted	3	2.39467	1.12989	3.405823e-02	0.180084	4.60925	10.9645	1.19732	100.409	1.697997e-01	PRRT1
Diabetic retinopathy	ENSG00000134716	Inverse variance weighted	11	-0.126218	0.0595455	3.403164e-02	-0.242927	-0.00950921	0.881422	0.784328	0.990536	1.697216e-01	CYP2J2
Diabetic retinopathy	ENSG00000085449	Inverse variance weighted	42	0.0613982	0.0289536	3.395790e-02	0.00464912	0.118147	1.06332	1.00466	1.12541	1.694608e-01	WDFY1
Diabetic retinopathy	ENSG00000103199	Inverse variance weighted	63	0.0402298	0.018965	3.389899e-02	0.0030585	0.0774012	1.04105	1.00306	1.08048	1.692772e-01	ZNF500
Diabetic retinopathy	ENSG00000148175	Inverse variance weighted	11	-0.0940737	0.0443423	3.387692e-02	-0.180985	-0.00716277	0.910216	0.834448	0.992863	1.692214e-01	STOM
Diabetic retinopathy	ENSG00000108846	Inverse variance weighted	100	-0.0247771	0.0116773	3.385352e-02	-0.0476647	-0.00188953	0.975527	0.953453	0.998112	1.691588e-01	ABCC3
Diabetic retinopathy	ENSG00000197279	Inverse variance weighted	12	-0.788522	0.37151	3.379740e-02	-1.51668	-0.0603631	0.454516	0.219439	0.941423	1.689327e-01	ZNF165
Diabetic retinopathy	ENSG00000138829	Inverse variance weighted	124	0.0267191	0.0125849	3.374496e-02	0.00205267	0.0513855	1.02708	1.00205	1.05273	1.688023e-01	FBN2
Diabetic retinopathy	ENSG00000222808	Inverse variance weighted	6	-0.0963786	0.0453859	3.370890e-02	-0.185335	-0.00742226	0.90812	0.830826	0.992605	1.687616e-01	RNU4-47P
Diabetic retinopathy	ENSG00000224848	Inverse variance weighted	13	0.0523644	0.0246571	3.369525e-02	0.00403637	0.100692	1.05376	1.00404	1.10594	1.687475e-01	NA
Diabetic retinopathy	ENSG00000196502	Inverse variance weighted	29	0.0656942	0.0309197	3.361414e-02	0.00509155	0.126297	1.0679	1.0051	1.13462	1.685210e-01	SULT1A1
Diabetic retinopathy	ENSG00000223573	Inverse variance weighted	3	0.28314	0.133258	3.360766e-02	0.021954	0.544326	1.32729	1.0222	1.72345	1.685210e-01	TINCR
Diabetic retinopathy	ENSG00000267868	Inverse variance weighted	6	0.0775099	0.0364582	3.350384e-02	0.00605181	0.148968	1.08059	1.00607	1.16064	1.681681e-01	NA
Diabetic retinopathy	ENSG00000105520	Inverse variance weighted	34	-0.0889999	0.0274548	1.188248e-03	-0.142811	-0.0351885	0.914846	0.866918	0.965423	1.679751e-02	PLPPR2
Diabetic retinopathy	ENSG00000160781	Inverse variance weighted	124	0.0224873	0.0105722	3.341880e-02	0.00176573	0.0432089	1.02274	1.00177	1.04416	1.679038e-01	PAQR6
Diabetic retinopathy	ENSG00000122591	Inverse variance weighted	17	-0.146458	0.0688341	3.336264e-02	-0.281373	-0.0115429	0.863762	0.754747	0.988523	1.676758e-01	HYCC1
Diabetic retinopathy	ENSG00000168427	Inverse variance weighted	36	0.0971354	0.0299572	1.184981e-03	0.0384192	0.155852	1.10201	1.03917	1.16865	1.676656e-02	KLHL30
Diabetic retinopathy	ENSG00000214706	Inverse variance weighted	9	0.191802	0.0901282	3.332851e-02	0.0151509	0.368453	1.21143	1.01527	1.4455	1.675585e-01	IFRD2
Diabetic retinopathy	ENSG00000146054	Inverse variance weighted	20	-0.167618	0.0414754	5.313376e-05	-0.24891	-0.0863267	0.845676	0.77965	0.917295	1.674396e-03	TRIM7
Diabetic retinopathy	ENSG00000159200	Inverse variance weighted	6	-0.54646	0.135224	5.319304e-05	-0.811499	-0.28142	0.578996	0.444192	0.754711	1.674396e-03	RCAN1
Diabetic retinopathy	ENSG00000150093	Inverse variance weighted	4	0.404821	0.19017	3.327661e-02	0.0320874	0.777555	1.49903	1.03261	2.17615	1.673516e-01	ITGB1
Diabetic retinopathy	ENSG00000154328	Inverse variance weighted	138	0.0357641	0.0110255	1.179583e-03	0.0141542	0.0573741	1.03641	1.01425	1.05905	1.672061e-02	NEIL2
Diabetic retinopathy	ENSG00000187474	Inverse variance weighted	70	-0.0712843	0.0219741	1.178571e-03	-0.114354	-0.0282151	0.931197	0.891943	0.972179	1.672061e-02	FPR3
Diabetic retinopathy	ENSG00000235842	Inverse variance weighted	21	0.0706673	0.021782	1.177430e-03	0.0279745	0.11336	1.07322	1.02837	1.12004	1.672058e-02	NA
Diabetic retinopathy	ENSG00000124422	Inverse variance weighted	25	-0.166321	0.0411422	5.286217e-05	-0.24696	-0.0856826	0.846774	0.781172	0.917886	1.670745e-03	USP22
Diabetic retinopathy	ENSG00000251594	Inverse variance weighted	12	0.0510819	0.0239747	3.311707e-02	0.00409154	0.0980722	1.05241	1.0041	1.10304	1.668731e-01	NA
Diabetic retinopathy	ENSG00000163320	Inverse variance weighted	76	-0.0861821	0.0163788	1.426476e-07	-0.118285	-0.0540797	0.917427	0.888443	0.947357	1.667797e-05	CGGBP1
Diabetic retinopathy	ENSG00000143970	Inverse variance weighted	3	0.44604	0.209245	3.303485e-02	0.0359189	0.85616	1.56211	1.03657	2.3541	1.666208e-01	ASXL2
Diabetic retinopathy	ENSG00000078814	Inverse variance weighted	20	-0.116698	0.0547386	3.301374e-02	-0.223986	-0.00941045	0.889854	0.799326	0.990634	1.665683e-01	MYH7B
Diabetic retinopathy	ENSG00000188315	Inverse variance weighted	13	-0.112481	0.05276	3.301141e-02	-0.215891	-0.00907179	0.893614	0.805823	0.990969	1.665683e-01	C3orf62
Diabetic retinopathy	ENSG00000107959	Inverse variance weighted	72	0.0293272	0.0137514	3.295123e-02	0.00237455	0.0562799	1.02976	1.00238	1.05789	1.663875e-01	PITRM1
Diabetic retinopathy	ENSG00000160183	Inverse variance weighted	32	-0.100434	0.0470944	3.295650e-02	-0.192739	-0.00812909	0.904445	0.824697	0.991904	1.663875e-01	TMPRSS3
Diabetic retinopathy	ENSG00000163444	Inverse variance weighted	16	-0.0838888	0.0393291	3.292524e-02	-0.160974	-0.00680369	0.919534	0.851314	0.993219	1.663586e-01	TMEM183A
Diabetic retinopathy	ENSG00000196504	Inverse variance weighted	8	0.237891	0.111491	3.286604e-02	0.0193678	0.456413	1.26857	1.01956	1.5784	1.661466e-01	PRPF40A
Diabetic retinopathy	ENSG00000219481	Inverse variance weighted	53	0.0446451	0.0209213	3.284684e-02	0.00363927	0.0856508	1.04566	1.00365	1.08943	1.661035e-01	NBPF1
Diabetic retinopathy	ENSG00000269388	Inverse variance weighted	64	-0.0767252	0.0189698	5.241558e-05	-0.113906	-0.0395443	0.926144	0.892342	0.961227	1.660004e-03	NA
Diabetic retinopathy	ENSG00000185591	Inverse variance weighted	18	-0.108062	0.0332841	1.167761e-03	-0.173299	-0.0428247	0.897572	0.840887	0.958079	1.659843e-02	SP1
Diabetic retinopathy	ENSG00000188822	Inverse variance weighted	6	-0.203287	0.0952436	3.281090e-02	-0.389964	-0.0166095	0.816044	0.677081	0.983528	1.659757e-01	CNR2
Diabetic retinopathy	ENSG00000172113	Inverse variance weighted	37	-0.172729	0.0531676	1.159086e-03	-0.276937	-0.0685204	0.841366	0.758102	0.933774	1.649020e-02	NME6
Diabetic retinopathy	ENSG00000232586	Inverse variance weighted	16	0.0494018	0.0231078	3.252607e-02	0.00411053	0.094693	1.05064	1.00412	1.09932	1.648030e-01	KIAA1614-AS1
Diabetic retinopathy	ENSG00000172115	Inverse variance weighted	3	-0.19959	0.0933512	3.251196e-02	-0.382559	-0.016622	0.819066	0.682114	0.983515	1.647852e-01	CYCS
Diabetic retinopathy	ENSG00000129757	Inverse variance weighted	5	-0.305989	0.0941715	1.156986e-03	-0.490565	-0.121413	0.736395	0.61228	0.885668	1.647539e-02	CDKN1C
Diabetic retinopathy	ENSG00000175115	Inverse variance weighted	33	-0.134677	0.041444	1.155612e-03	-0.215907	-0.0534468	0.873998	0.80581	0.947956	1.647092e-02	PACS1
Diabetic retinopathy	ENSG00000259042	Inverse variance weighted	8	0.071038	0.033215	3.245738e-02	0.00593659	0.136139	1.07362	1.00595	1.14584	1.646696e-01	NA
Diabetic retinopathy	ENSG00000179981	Inverse variance weighted	16	-0.109408	0.0511484	3.243329e-02	-0.209659	-0.00915706	0.896365	0.810861	0.990885	1.646547e-01	TSHZ1
Diabetic retinopathy	ENSG00000178752	Inverse variance weighted	35	0.0322631	0.0150768	3.236196e-02	0.00271249	0.0618136	1.03279	1.00272	1.06376	1.644000e-01	ERFE
Diabetic retinopathy	ENSG00000253251	Inverse variance weighted	7	-0.1795	0.0838441	3.228357e-02	-0.343835	-0.0151659	0.835688	0.709046	0.984949	1.640554e-01	SHLD3
Diabetic retinopathy	ENSG00000131323	Inverse variance weighted	30	-0.117961	0.0550933	3.226460e-02	-0.225944	-0.00997834	0.88873	0.797763	0.990071	1.640126e-01	TRAF3
Diabetic retinopathy	ENSG00000109814	Inverse variance weighted	142	0.0398847	0.012268	1.149557e-03	0.0158394	0.0639301	1.04069	1.01597	1.06602	1.639965e-02	UGDH
Diabetic retinopathy	ENSG00000179598	Inverse variance weighted	60	0.0301597	0.0140814	3.220857e-02	0.00256018	0.0577593	1.03062	1.00256	1.05946	1.637813e-01	PLD6
Diabetic retinopathy	ENSG00000112294	Inverse variance weighted	67	0.0814201	0.0380103	3.218919e-02	0.0069199	0.15592	1.08483	1.00694	1.16873	1.637363e-01	ALDH5A1
Diabetic retinopathy	ENSG00000157999	Inverse variance weighted	5	-0.127188	0.0593615	3.214524e-02	-0.243537	-0.0108394	0.880568	0.783851	0.989219	1.636138e-01	ANKRD61
Diabetic retinopathy	ENSG00000170633	Inverse variance weighted	26	-0.100361	0.0468422	3.215067e-02	-0.192172	-0.00855022	0.904511	0.825165	0.991486	1.636138e-01	RNF34
Diabetic retinopathy	ENSG00000225992	Inverse variance weighted	24	0.0379083	0.0176936	3.215459e-02	0.0032288	0.0725878	1.03864	1.00323	1.07529	1.636138e-01	NA
Diabetic retinopathy	ENSG00000132259	Inverse variance weighted	6	-0.162692	0.0759122	3.210028e-02	-0.31148	-0.0139041	0.849853	0.732362	0.986192	1.635391e-01	CNGA4
Diabetic retinopathy	ENSG00000103415	Inverse variance weighted	9	-0.218993	0.102169	3.207768e-02	-0.419245	-0.018742	0.803327	0.657543	0.981433	1.635085e-01	HMOX2
Diabetic retinopathy	ENSG00000250903	Inverse variance weighted	9	-0.0782685	0.036516	3.208078e-02	-0.14984	-0.00669713	0.924716	0.860846	0.993325	1.635085e-01	GMDS-DT
Diabetic retinopathy	ENSG00000096696	Inverse variance weighted	91	-0.0478232	0.0146993	1.140216e-03	-0.0766339	-0.0190125	0.953302	0.926229	0.981167	1.630285e-02	DSP
Diabetic retinopathy	ENSG00000156411	Inverse variance weighted	23	-0.197143	0.0605977	1.140675e-03	-0.315915	-0.0783718	0.821073	0.729122	0.924621	1.630285e-02	ATP5MJ
Diabetic retinopathy	ENSG00000198000	Inverse variance weighted	32	-0.0840903	0.0391787	3.184686e-02	-0.160881	-0.00730007	0.919348	0.851394	0.992726	1.626868e-01	NOL8
Diabetic retinopathy	ENSG00000168397	Inverse variance weighted	23	-0.0505306	0.0235373	3.180660e-02	-0.0966636	-0.00439753	0.950725	0.907861	0.995612	1.625880e-01	ATG4B
Diabetic retinopathy	ENSG00000140400	Inverse variance weighted	146	0.0595896	0.00957233	4.809590e-10	0.0408278	0.0783514	1.0614	1.04167	1.0815	1.625850e-07	MAN2C1
Diabetic retinopathy	ENSG00000188582	Inverse variance weighted	5	0.291631	0.135813	3.176921e-02	0.0254381	0.557824	1.33861	1.02576	1.74687	1.624554e-01	PAQR9
Diabetic retinopathy	ENSG00000118308	Inverse variance weighted	26	0.122928	0.0572264	3.170559e-02	0.0107644	0.235092	1.1308	1.01082	1.26503	1.622316e-01	IRAG2
Diabetic retinopathy	ENSG00000164951	Inverse variance weighted	14	-0.118265	0.0550441	3.166979e-02	-0.226152	-0.0103788	0.88846	0.797597	0.989675	1.622316e-01	PDP1
Diabetic retinopathy	ENSG00000227359	Inverse variance weighted	17	-0.0624684	0.0290803	3.170269e-02	-0.119466	-0.00547114	0.939443	0.887394	0.994544	1.622316e-01	NA
Diabetic retinopathy	ENSG00000255121	Inverse variance weighted	6	-0.0931682	0.0433465	3.160404e-02	-0.178127	-0.00820909	0.91104	0.836836	0.991824	1.620854e-01	NA
Diabetic retinopathy	ENSG00000108551	Inverse variance weighted	27	0.154956	0.0475949	1.131051e-03	0.0616697	0.248242	1.16761	1.06361	1.28177	1.619506e-02	RASD1
Diabetic retinopathy	ENSG00000231925	Inverse variance weighted	7	-1.2278	0.571071	3.155520e-02	-2.3471	-0.108504	0.292936	0.095646	0.897176	1.619417e-01	TAPBP
Diabetic retinopathy	ENSG00000018189	Inverse variance weighted	6	0.231846	0.10782	3.152993e-02	0.0205202	0.443173	1.26093	1.02073	1.55764	1.618654e-01	RUFY3
Diabetic retinopathy	ENSG00000040275	Inverse variance weighted	36	-0.0486523	0.022623	3.151072e-02	-0.0929934	-0.00431111	0.952512	0.911199	0.995698	1.618203e-01	SPDL1
Diabetic retinopathy	ENSG00000143799	Inverse variance weighted	66	0.0451752	0.0210044	3.149552e-02	0.00400669	0.0863438	1.04621	1.00401	1.09018	1.617956e-01	PARP1
Diabetic retinopathy	ENSG00000238164	Inverse variance weighted	14	-0.0837737	0.0389444	3.146758e-02	-0.160105	-0.00744264	0.919639	0.852055	0.992585	1.617055e-01	NA
Diabetic retinopathy	ENSG00000125844	Inverse variance weighted	37	0.0682279	0.0317118	3.143696e-02	0.00607273	0.130383	1.07061	1.00609	1.13926	1.616887e-01	RRBP1
Diabetic retinopathy	ENSG00000155530	Inverse variance weighted	47	-0.0320991	0.0149183	3.142474e-02	-0.061339	-0.00285914	0.968411	0.940504	0.997145	1.616887e-01	LRGUK
Diabetic retinopathy	ENSG00000167261	Inverse variance weighted	44	-0.0817292	0.0379855	3.142986e-02	-0.156181	-0.00727755	0.921521	0.855405	0.992749	1.616887e-01	DPEP2
Diabetic retinopathy	ENSG00000237899	Inverse variance weighted	5	-0.126358	0.0587363	3.145391e-02	-0.241481	-0.0112352	0.881299	0.785463	0.988828	1.616887e-01	NA
Diabetic retinopathy	ENSG00000248487	Inverse variance weighted	5	0.23044	0.107111	3.144420e-02	0.0205017	0.440378	1.25915	1.02071	1.55329	1.616887e-01	ABHD14A
Diabetic retinopathy	ENSG00000140945	Inverse variance weighted	14	-0.145306	0.0675113	3.137256e-02	-0.277628	-0.0129834	0.864758	0.757579	0.987101	1.615375e-01	CDH13
Diabetic retinopathy	ENSG00000134899	Inverse variance weighted	31	-0.0806081	0.0374333	3.128914e-02	-0.153977	-0.00723871	0.922555	0.857291	0.992787	1.612682e-01	ERCC5
Diabetic retinopathy	ENSG00000130518	Inverse variance weighted	94	-0.026517	0.0123114	3.125122e-02	-0.0506473	-0.00238667	0.973832	0.950614	0.997616	1.611796e-01	IQCN
Diabetic retinopathy	ENSG00000120029	Inverse variance weighted	31	0.0894164	0.0415018	3.119929e-02	0.00807299	0.17076	1.09354	1.00811	1.18621	1.610186e-01	ARMH3
Diabetic retinopathy	ENSG00000186470	Inverse variance weighted	158	0.055726	0.0258633	3.119075e-02	0.0050338	0.106418	1.05731	1.00505	1.11229	1.610186e-01	BTN3A2
Diabetic retinopathy	ENSG00000159314	Inverse variance weighted	77	-0.0552433	0.0256354	3.116482e-02	-0.105489	-0.00499793	0.946255	0.899885	0.995015	1.609944e-01	ARHGAP27
Diabetic retinopathy	ENSG00000131943	Inverse variance weighted	92	0.0468842	0.0143911	1.122527e-03	0.0186777	0.0750907	1.048	1.01885	1.07798	1.608910e-02	C19orf12
Diabetic retinopathy	ENSG00000160606	Inverse variance weighted	5	-0.458027	0.140592	1.122616e-03	-0.733588	-0.182467	0.63253	0.480183	0.833212	1.608910e-02	TLCD1
Diabetic retinopathy	ENSG00000134107	Inverse variance weighted	10	0.379365	0.0936044	5.059610e-05	0.195901	0.56283	1.46136	1.21641	1.75563	1.605652e-03	BHLHE40
Diabetic retinopathy	ENSG00000156603	Inverse variance weighted	86	-0.0308417	0.014299	3.101204e-02	-0.0588677	-0.00281573	0.969629	0.942831	0.997188	1.604783e-01	MED19
Diabetic retinopathy	ENSG00000130255	Inverse variance weighted	10	0.210969	0.0977943	3.098453e-02	0.019292	0.402646	1.23487	1.01948	1.49578	1.604102e-01	RPL36
Diabetic retinopathy	ENSG00000227191	Inverse variance weighted	37	0.0225278	0.010443	3.098857e-02	0.00205956	0.042996	1.02278	1.00206	1.04393	1.604102e-01	TRGC2
Diabetic retinopathy	ENSG00000175806	Inverse variance weighted	299	-0.0213233	0.00988277	3.095704e-02	-0.0406935	-0.00195308	0.978902	0.960123	0.998049	1.603538e-01	MSRA
Diabetic retinopathy	ENSG00000164733	Inverse variance weighted	126	-0.036992	0.0171424	3.093370e-02	-0.0705912	-0.0033929	0.963684	0.931843	0.996613	1.603081e-01	CTSB
Diabetic retinopathy	ENSG00000143314	Inverse variance weighted	7	0.18557	0.0859761	3.089786e-02	0.0170564	0.354083	1.2039	1.0172	1.42487	1.602607e-01	MRPL24
Diabetic retinopathy	ENSG00000100979	Inverse variance weighted	116	0.0322826	0.0149542	3.086871e-02	0.00297231	0.0615928	1.03281	1.00298	1.06353	1.601630e-01	PLTP
Diabetic retinopathy	ENSG00000008226	Inverse variance weighted	17	-0.147825	0.0684667	3.084386e-02	-0.28202	-0.0136304	0.862582	0.754259	0.986462	1.600875e-01	DLEC1
Diabetic retinopathy	ENSG00000184500	Inverse variance weighted	11	0.18336	0.0562426	1.113470e-03	0.0731247	0.293596	1.20125	1.07586	1.34124	1.598750e-02	PROS1
Diabetic retinopathy	ENSG00000118515	Inverse variance weighted	37	0.119388	0.0253603	2.505406e-06	0.0696822	0.169095	1.12681	1.07217	1.18423	1.597202e-04	SGK1
Diabetic retinopathy	ENSG00000198265	Inverse variance weighted	13	-0.275255	0.0584554	2.491797e-06	-0.389827	-0.160682	0.759379	0.677174	0.851563	1.597202e-04	HELZ
Diabetic retinopathy	ENSG00000261770	Inverse variance weighted	68	-0.0374984	0.00796546	2.506221e-06	-0.0531107	-0.0218861	0.963196	0.948275	0.978352	1.597202e-04	NA
Diabetic retinopathy	ENSG00000124613	Inverse variance weighted	44	-0.236713	0.109554	3.071883e-02	-0.451439	-0.0219871	0.789218	0.636711	0.978253	1.597082e-01	ZNF391
Diabetic retinopathy	ENSG00000233280	Inverse variance weighted	4	-0.0856483	0.0396394	3.071944e-02	-0.163341	-0.00795515	0.917917	0.849301	0.992076	1.597082e-01	NA
Diabetic retinopathy	ENSG00000142494	Inverse variance weighted	40	-0.0724932	0.0335396	3.066304e-02	-0.138231	-0.0067555	0.930072	0.870898	0.993267	1.595751e-01	SLC47A1
Diabetic retinopathy	ENSG00000167182	Inverse variance weighted	6	-0.345021	0.159599	3.063322e-02	-0.657834	-0.0322078	0.708205	0.517972	0.968305	1.594733e-01	SP2
Diabetic retinopathy	ENSG00000057608	Inverse variance weighted	73	-0.0322422	0.0149134	3.062146e-02	-0.0614726	-0.00301188	0.968272	0.940379	0.996993	1.594654e-01	GDI2
Diabetic retinopathy	ENSG00000176422	Inverse variance weighted	60	-0.0554062	0.0256192	3.056549e-02	-0.10562	-0.0051926	0.946101	0.899767	0.994821	1.592273e-01	SPRYD4
Diabetic retinopathy	ENSG00000122678	Inverse variance weighted	68	-0.0465998	0.0142854	1.106053e-03	-0.0745991	-0.0186004	0.954469	0.928115	0.981572	1.591038e-02	POLM
Diabetic retinopathy	ENSG00000137497	Inverse variance weighted	16	-0.199954	0.0612912	1.104868e-03	-0.320085	-0.0798236	0.818768	0.726087	0.923279	1.590805e-02	NUMA1
Diabetic retinopathy	ENSG00000171132	Inverse variance weighted	11	-0.338886	0.0835556	4.995868e-05	-0.502655	-0.175118	0.712563	0.604922	0.839358	1.588666e-03	PRKCE
Diabetic retinopathy	ENSG00000269976	Inverse variance weighted	9	-0.071237	0.0329069	3.040282e-02	-0.135735	-0.00673942	0.931241	0.873074	0.993283	1.584329e-01	NA
Diabetic retinopathy	ENSG00000268758	Inverse variance weighted	29	0.0992477	0.0304025	1.096734e-03	0.0396588	0.158837	1.10434	1.04046	1.17215	1.580557e-02	NA
Diabetic retinopathy	ENSG00000131115	Inverse variance weighted	4	-0.449036	0.137524	1.094064e-03	-0.718583	-0.179489	0.638243	0.487442	0.835697	1.578173e-02	ZNF227
Diabetic retinopathy	ENSG00000149262	Inverse variance weighted	83	-0.0553912	0.0169626	1.092774e-03	-0.088638	-0.0221444	0.946115	0.915177	0.978099	1.577775e-02	INTS4
Diabetic retinopathy	ENSG00000187210	Inverse variance weighted	31	-0.133309	0.0408225	1.092462e-03	-0.213321	-0.0532964	0.875195	0.807897	0.948099	1.577775e-02	GCNT1
Diabetic retinopathy	ENSG00000136250	Inverse variance weighted	151	0.0270118	0.0124588	3.015165e-02	0.00259258	0.051431	1.02738	1.0026	1.05278	1.573878e-01	AOAH
Diabetic retinopathy	ENSG00000176915	Inverse variance weighted	47	-0.0901382	0.027592	1.087620e-03	-0.144219	-0.0360578	0.913805	0.865699	0.964584	1.573255e-02	ANKLE2
Diabetic retinopathy	ENSG00000160271	Inverse variance weighted	59	0.126085	0.0239058	1.333237e-07	0.0792292	0.17294	1.13438	1.08245	1.18879	1.570594e-05	RALGDS
Diabetic retinopathy	ENSG00000135480	Inverse variance weighted	5	0.239083	0.11022	3.007274e-02	0.0230505	0.455115	1.27008	1.02332	1.57635	1.570286e-01	KRT7
Diabetic retinopathy	ENSG00000180914	Inverse variance weighted	7	0.262995	0.121237	3.006225e-02	0.0253711	0.500619	1.30082	1.0257	1.64974	1.570265e-01	OXTR
Diabetic retinopathy	ENSG00000167543	Inverse variance weighted	13	0.244883	0.0749391	1.084014e-03	0.0980025	0.391764	1.27747	1.10297	1.47959	1.569499e-02	TP53I13
Diabetic retinopathy	ENSG00000181649	Inverse variance weighted	14	0.115457	0.0532055	3.000581e-02	0.0111739	0.219739	1.12239	1.01124	1.24575	1.568898e-01	PHLDA2
Diabetic retinopathy	ENSG00000043143	Inverse variance weighted	3	0.441959	0.203602	2.995389e-02	0.0428988	0.841018	1.55575	1.04383	2.31873	1.566711e-01	JADE2
Diabetic retinopathy	ENSG00000017797	Inverse variance weighted	105	0.0311844	0.0143623	2.991089e-02	0.0030343	0.0593345	1.03168	1.00304	1.06113	1.566244e-01	RALBP1
Diabetic retinopathy	ENSG00000127946	Inverse variance weighted	138	0.0230512	0.0106173	2.992361e-02	0.00224131	0.0438611	1.02332	1.00224	1.04484	1.566244e-01	HIP1
Diabetic retinopathy	ENSG00000115425	Inverse variance weighted	12	0.138142	0.0636097	2.987767e-02	0.0134667	0.262817	1.14814	1.01356	1.30059	1.565884e-01	PECR
Diabetic retinopathy	ENSG00000198276	Inverse variance weighted	68	-0.0927347	0.0228407	4.905760e-05	-0.137502	-0.047967	0.911435	0.871532	0.953165	1.563208e-03	UCKL1
Diabetic retinopathy	ENSG00000188599	Inverse variance weighted	43	-0.0320036	0.0147244	2.974247e-02	-0.0608635	-0.00314371	0.968503	0.940952	0.996861	1.559619e-01	NPIPP1
Diabetic retinopathy	ENSG00000250067	Inverse variance weighted	16	-0.211092	0.0645405	1.072868e-03	-0.337591	-0.0845923	0.8097	0.713487	0.918887	1.556259e-02	YJEFN3
Diabetic retinopathy	ENSG00000160584	Inverse variance weighted	12	-0.169091	0.0777407	2.962548e-02	-0.321463	-0.0167191	0.844432	0.725088	0.98342	1.554870e-01	SIK3
Diabetic retinopathy	ENSG00000197226	Inverse variance weighted	89	0.0363406	0.0167091	2.963752e-02	0.0035908	0.0690903	1.03701	1.0036	1.07153	1.554870e-01	TBC1D9B
Diabetic retinopathy	ENSG00000211934	Inverse variance weighted	7	-0.0306992	0.0141129	2.961044e-02	-0.0583604	-0.00303797	0.969767	0.94331	0.996967	1.554870e-01	IGHV1-2
Diabetic retinopathy	ENSG00000139921	Inverse variance weighted	51	0.0643041	0.029553	2.956319e-02	0.0063803	0.122228	1.06642	1.0064	1.13001	1.553066e-01	TMX1
Diabetic retinopathy	ENSG00000158769	Inverse variance weighted	17	0.331536	0.0816171	4.863479e-05	0.171567	0.491506	1.39311	1.18716	1.63478	1.552918e-03	F11R
Diabetic retinopathy	ENSG00000120451	Inverse variance weighted	81	-0.0483383	0.0147732	1.067807e-03	-0.0772938	-0.0193828	0.952811	0.925618	0.980804	1.551814e-02	SNX19
Diabetic retinopathy	ENSG00000078124	Inverse variance weighted	39	0.0440164	0.0202216	2.950267e-02	0.0043821	0.0836507	1.045	1.00439	1.08725	1.550765e-01	ACER3
Diabetic retinopathy	ENSG00000173113	Inverse variance weighted	49	0.0552441	0.0253807	2.950940e-02	0.00549781	0.10499	1.0568	1.00551	1.1107	1.550765e-01	TRMT112
Diabetic retinopathy	ENSG00000137310	Inverse variance weighted	65	0.226838	0.10419	2.946944e-02	0.0226249	0.431051	1.25463	1.02288	1.53887	1.550569e-01	TCF19
Diabetic retinopathy	ENSG00000198785	Inverse variance weighted	14	0.167838	0.0770962	2.948046e-02	0.01673	0.318947	1.18275	1.01687	1.37568	1.550569e-01	GRIN3A
Diabetic retinopathy	ENSG00000181924	Inverse variance weighted	4	0.335511	0.154074	2.943640e-02	0.0335254	0.637497	1.39866	1.03409	1.89174	1.549547e-01	COA4
Diabetic retinopathy	ENSG00000115946	Inverse variance weighted	13	0.153571	0.0705181	2.942471e-02	0.0153553	0.291786	1.16599	1.01547	1.33882	1.549456e-01	PNO1
Diabetic retinopathy	ENSG00000136783	Inverse variance weighted	80	-0.0371454	0.0170553	2.941089e-02	-0.0705739	-0.00371695	0.963536	0.931859	0.99629	1.549456e-01	NIPSNAP3A
Diabetic retinopathy	ENSG00000183741	Inverse variance weighted	52	-0.0560712	0.0257428	2.939657e-02	-0.106527	-0.00561521	0.945472	0.898951	0.994401	1.549456e-01	CBX6
Diabetic retinopathy	ENSG00000186010	Inverse variance weighted	9	0.240885	0.110608	2.941925e-02	0.0240929	0.457676	1.27237	1.02439	1.5804	1.549456e-01	NDUFA13
Diabetic retinopathy	ENSG00000092096	Inverse variance weighted	20	0.10442	0.0479339	2.937520e-02	0.0104694	0.19837	1.11007	1.01052	1.21941	1.549161e-01	SLC22A17
Diabetic retinopathy	ENSG00000108239	Inverse variance weighted	25	-0.0679504	0.0311934	2.937927e-02	-0.12909	-0.00681138	0.934307	0.878895	0.993212	1.549161e-01	TBC1D12
Diabetic retinopathy	ENSG00000188004	Inverse variance weighted	7	0.181947	0.0835222	2.937465e-02	0.0182431	0.34565	1.19955	1.01841	1.41291	1.549161e-01	SNHG28
Diabetic retinopathy	ENSG00000237945	Inverse variance weighted	101	0.0552936	0.0168946	1.064642e-03	0.0221803	0.088407	1.05685	1.02243	1.09243	1.548660e-02	LINC00649
Diabetic retinopathy	ENSG00000204498	Inverse variance weighted	7	-1.30563	0.276758	2.386569e-06	-1.84808	-0.763186	0.271001	0.15754	0.466179	1.546298e-04	NFKBIL1
Diabetic retinopathy	ENSG00000173531	Inverse variance weighted	17	0.125983	0.038483	1.061401e-03	0.050556	0.201409	1.13426	1.05186	1.22313	1.545392e-02	MST1
Diabetic retinopathy	ENSG00000245680	Inverse variance weighted	14	0.0938486	0.043052	2.926570e-02	0.00946666	0.178231	1.09839	1.00951	1.1951	1.544781e-01	ZNF585B
Diabetic retinopathy	ENSG00000188938	Inverse variance weighted	30	-0.200214	0.0424293	2.372882e-06	-0.283375	-0.117052	0.818556	0.753237	0.889539	1.543863e-04	FAM120AOS
Diabetic retinopathy	ENSG00000117632	Inverse variance weighted	13	-0.335103	0.0709983	2.359982e-06	-0.474259	-0.195946	0.715265	0.622346	0.822057	1.541921e-04	STMN1
Diabetic retinopathy	ENSG00000206344	Inverse variance weighted	99	-0.299262	0.0913833	1.057382e-03	-0.478373	-0.12015	0.741365	0.619791	0.886787	1.540983e-02	HCG27
Diabetic retinopathy	ENSG00000248671	Inverse variance weighted	16	0.051124	0.0234335	2.913405e-02	0.00519444	0.0970536	1.05245	1.00521	1.10192	1.540933e-01	ALG1L9P
Diabetic retinopathy	ENSG00000115602	Inverse variance weighted	39	-0.119343	0.0364367	1.055324e-03	-0.190759	-0.0479269	0.887503	0.826332	0.953203	1.540872e-02	IL1RL1
Diabetic retinopathy	ENSG00000115317	Inverse variance weighted	6	-0.2253	0.10325	2.910449e-02	-0.42767	-0.0229286	0.798277	0.652026	0.977332	1.539894e-01	HTRA2
Diabetic retinopathy	ENSG00000076043	Inverse variance weighted	5	-0.279778	0.128199	2.908146e-02	-0.531047	-0.0285089	0.755951	0.587989	0.971894	1.539199e-01	REXO2
Diabetic retinopathy	ENSG00000171444	Inverse variance weighted	48	0.0715822	0.0327953	2.905837e-02	0.00730331	0.135861	1.07421	1.00733	1.14552	1.538501e-01	MCC
Diabetic retinopathy	ENSG00000197930	Inverse variance weighted	161	0.0266777	0.012222	2.905373e-02	0.00272253	0.0506328	1.02704	1.00273	1.05194	1.538501e-01	ERO1A
Diabetic retinopathy	ENSG00000023839	Inverse variance weighted	17	0.222913	0.0548278	4.789075e-05	0.11545	0.330375	1.24971	1.12238	1.39149	1.538291e-03	ABCC2
Diabetic retinopathy	ENSG00000225177	Inverse variance weighted	40	0.0956397	0.0235261	4.797884e-05	0.0495285	0.141751	1.10036	1.05078	1.15229	1.538291e-03	LOC124900217
Diabetic retinopathy	ENSG00000253738	Inverse variance weighted	10	0.13892	0.0636151	2.898003e-02	0.0142344	0.263606	1.14903	1.01434	1.30161	1.535735e-01	OTUD6B-AS1
Diabetic retinopathy	ENSG00000100413	Inverse variance weighted	10	-0.208351	0.0953915	2.894972e-02	-0.395319	-0.021384	0.811922	0.673465	0.978843	1.534838e-01	POLR3H
Diabetic retinopathy	ENSG00000229754	Inverse variance weighted	31	0.0591259	0.0270695	2.894593e-02	0.00606959	0.112182	1.06091	1.00609	1.11872	1.534838e-01	NA
Diabetic retinopathy	ENSG00000101040	Inverse variance weighted	3	-0.565587	0.258797	2.885635e-02	-1.07283	-0.0583441	0.568027	0.342039	0.943325	1.531455e-01	ZMYND8
Diabetic retinopathy	ENSG00000161036	Inverse variance weighted	91	-0.0375891	0.0171969	2.882966e-02	-0.0712951	-0.0038832	0.963109	0.931187	0.996124	1.530561e-01	LRWD1
Diabetic retinopathy	ENSG00000169413	Inverse variance weighted	79	-0.028476	0.0130274	2.882622e-02	-0.0540097	-0.0029423	0.971926	0.947423	0.997062	1.530561e-01	RNASE6
Diabetic retinopathy	ENSG00000223891	Inverse variance weighted	61	-0.0209338	0.00957448	2.878529e-02	-0.0396997	-0.0021678	0.979284	0.961078	0.997834	1.529249e-01	OSER1-DT
Diabetic retinopathy	ENSG00000055813	Inverse variance weighted	15	0.156976	0.0478717	1.041364e-03	0.0631479	0.250805	1.16997	1.06518	1.28506	1.525347e-02	CCDC85A
Diabetic retinopathy	ENSG00000083799	Inverse variance weighted	21	0.220614	0.0672839	1.042310e-03	0.0887374	0.35249	1.24684	1.09279	1.42261	1.525347e-02	CYLD
Diabetic retinopathy	ENSG00000115414	Inverse variance weighted	18	0.170392	0.0519687	1.042729e-03	0.068533	0.27225	1.18577	1.07094	1.31292	1.525347e-02	FN1
Diabetic retinopathy	ENSG00000145725	Inverse variance weighted	80	0.0736876	0.0118114	4.411901e-10	0.0505374	0.0968379	1.07647	1.05184	1.10168	1.524557e-07	PPIP5K2
Diabetic retinopathy	ENSG00000179914	Inverse variance weighted	36	-0.0840358	0.0256231	1.039222e-03	-0.134257	-0.0338145	0.919398	0.874365	0.966751	1.524519e-02	ITLN1
Diabetic retinopathy	ENSG00000120158	Inverse variance weighted	13	0.202596	0.0617648	1.037625e-03	0.081537	0.323655	1.22458	1.08495	1.38217	1.523614e-02	RCL1
Diabetic retinopathy	ENSG00000135956	Inverse variance weighted	43	-0.0900474	0.0274485	1.035904e-03	-0.143846	-0.0362482	0.913888	0.866021	0.964401	1.523614e-02	TMEM127
Diabetic retinopathy	ENSG00000226155	Inverse variance weighted	11	-0.109772	0.0334655	1.037550e-03	-0.175364	-0.0441792	0.896039	0.839151	0.956782	1.523614e-02	NA
Diabetic retinopathy	ENSG00000258172	Inverse variance weighted	18	0.055893	0.0170378	1.036157e-03	0.0224988	0.0892871	1.05748	1.02275	1.09339	1.523614e-02	NA
Diabetic retinopathy	ENSG00000107890	Inverse variance weighted	30	-0.0998169	0.0304195	1.033120e-03	-0.159439	-0.0401947	0.905003	0.852622	0.960602	1.522750e-02	ANKRD26
Diabetic retinopathy	ENSG00000074319	Inverse variance weighted	7	0.246901	0.112822	2.863972e-02	0.0257697	0.468031	1.28005	1.0261	1.59685	1.522556e-01	TSG101
Diabetic retinopathy	ENSG00000126456	Inverse variance weighted	30	-0.0704292	0.032182	2.863541e-02	-0.133506	-0.0073526	0.931994	0.875022	0.992674	1.522556e-01	IRF3
Diabetic retinopathy	ENSG00000131845	Inverse variance weighted	23	0.120252	0.0549312	2.858713e-02	0.0125866	0.227917	1.12778	1.01267	1.25598	1.522363e-01	ZNF304
Diabetic retinopathy	ENSG00000082212	Inverse variance weighted	39	-0.0659373	0.0301059	2.851123e-02	-0.124945	-0.00692975	0.93619	0.882546	0.993094	1.518841e-01	ME2
Diabetic retinopathy	ENSG00000072736	Inverse variance weighted	41	-0.0803574	0.0366846	2.848851e-02	-0.152259	-0.00845555	0.922786	0.858766	0.99158	1.518393e-01	NFATC3
Diabetic retinopathy	ENSG00000144635	Inverse variance weighted	84	0.0328468	0.0149943	2.847956e-02	0.00345794	0.0622357	1.03339	1.00346	1.06421	1.518393e-01	DYNC1LI1
Diabetic retinopathy	ENSG00000164989	Inverse variance weighted	18	-0.117082	0.0534518	2.849307e-02	-0.221848	-0.0123169	0.889512	0.801037	0.987759	1.518393e-01	CCDC171
Diabetic retinopathy	ENSG00000088356	Inverse variance weighted	3	-0.348838	0.15921	2.844758e-02	-0.660889	-0.0367867	0.705508	0.516392	0.963882	1.517530e-01	PDRG1
Diabetic retinopathy	ENSG00000021300	Inverse variance weighted	45	0.0750642	0.0342516	2.841155e-02	0.00793117	0.142197	1.07795	1.00796	1.1528	1.516128e-01	PLEKHB1
Diabetic retinopathy	ENSG00000160752	Inverse variance weighted	3	-0.326436	0.148932	2.839021e-02	-0.618343	-0.0345301	0.72149	0.538837	0.966059	1.515509e-01	FDPS
Diabetic retinopathy	ENSG00000173473	Inverse variance weighted	6	0.279362	0.127452	2.838678e-02	0.0295561	0.529169	1.32229	1.03	1.69752	1.515509e-01	SMARCC1
Diabetic retinopathy	ENSG00000223510	Inverse variance weighted	19	0.0329838	0.0150462	2.836701e-02	0.00349332	0.0624744	1.03353	1.0035	1.06447	1.515311e-01	CDRT15
Diabetic retinopathy	ENSG00000132199	Inverse variance weighted	58	-0.0366679	0.0167255	2.835521e-02	-0.0694499	-0.00388595	0.963996	0.932907	0.996122	1.515226e-01	ENOSF1
Diabetic retinopathy	ENSG00000165895	Inverse variance weighted	8	0.247595	0.112937	2.835567e-02	0.0262386	0.468951	1.28094	1.02659	1.59832	1.515226e-01	ARHGAP42
Diabetic retinopathy	ENSG00000129933	Inverse variance weighted	83	0.0308059	0.0140427	2.825448e-02	0.00328226	0.0583295	1.03129	1.00329	1.06006	1.511377e-01	MAU2
Diabetic retinopathy	ENSG00000112659	Inverse variance weighted	11	0.478292	0.101193	2.283631e-06	0.279955	0.67663	1.61332	1.32307	1.96724	1.511083e-04	CUL9
Diabetic retinopathy	ENSG00000145817	Inverse variance weighted	98	-0.0630102	0.0191852	1.022284e-03	-0.100613	-0.0254073	0.938934	0.904283	0.974913	1.508981e-02	YIPF5
Diabetic retinopathy	ENSG00000166938	Inverse variance weighted	83	0.0538834	0.016407	1.022808e-03	0.0217257	0.0860411	1.05536	1.02196	1.08985	1.508981e-02	DIS3L
Diabetic retinopathy	ENSG00000131126	Inverse variance weighted	45	0.0978118	0.0297752	1.019807e-03	0.0394523	0.156171	1.10276	1.04024	1.16903	1.508848e-02	TEX101
Diabetic retinopathy	ENSG00000226329	Inverse variance weighted	38	-0.0619491	0.0188575	1.019382e-03	-0.0989098	-0.0249885	0.939931	0.905824	0.975321	1.508848e-02	NA
Diabetic retinopathy	ENSG00000091640	Inverse variance weighted	63	0.0557944	0.0169799	1.016548e-03	0.0225138	0.089075	1.05738	1.02277	1.09316	1.508332e-02	SPAG7
Diabetic retinopathy	ENSG00000106268	Inverse variance weighted	30	0.0811972	0.0369919	2.816334e-02	0.00869322	0.153701	1.08458	1.00873	1.16614	1.507020e-01	NUDT1
Diabetic retinopathy	ENSG00000090686	Inverse variance weighted	63	0.112717	0.0213319	1.264343e-07	0.070906	0.154527	1.11931	1.07348	1.16711	1.500804e-05	USP48
Diabetic retinopathy	ENSG00000116857	Inverse variance weighted	121	0.0522959	0.0128375	4.627355e-05	0.0271344	0.0774573	1.05369	1.02751	1.08054	1.498529e-03	TMEM9
Diabetic retinopathy	ENSG00000149923	Inverse variance weighted	24	0.165353	0.0405997	4.645866e-05	0.0857776	0.244928	1.17981	1.08956	1.27753	1.498529e-03	PPP4C
Diabetic retinopathy	ENSG00000177685	Inverse variance weighted	92	0.0619669	0.0152137	4.639216e-05	0.0321481	0.0917858	1.06393	1.03267	1.09613	1.498529e-03	CRACR2B
Diabetic retinopathy	ENSG00000101695	Inverse variance weighted	14	-0.103754	0.0471991	2.793272e-02	-0.196265	-0.0112442	0.901447	0.821795	0.988819	1.497772e-01	RNF125
Diabetic retinopathy	ENSG00000261211	Inverse variance weighted	20	0.106374	0.0201248	1.252078e-07	0.0669296	0.145819	1.11224	1.06922	1.15699	1.497678e-05	NA
Diabetic retinopathy	ENSG00000167280	Inverse variance weighted	38	0.0501373	0.0228048	2.791019e-02	0.00544	0.0948347	1.05142	1.00545	1.09948	1.497080e-01	ENGASE
Diabetic retinopathy	ENSG00000148450	Inverse variance weighted	87	0.0545882	0.0133975	4.611053e-05	0.0283291	0.0808472	1.05611	1.02873	1.08421	1.496908e-03	MSRB2
Diabetic retinopathy	ENSG00000152284	Inverse variance weighted	14	-0.190968	0.0868339	2.786159e-02	-0.361162	-0.0207733	0.826159	0.696866	0.979441	1.495505e-01	TCF7L1
Diabetic retinopathy	ENSG00000163818	Inverse variance weighted	18	-0.111868	0.0508605	2.784252e-02	-0.211554	-0.012181	0.894163	0.809325	0.987893	1.494997e-01	LZTFL1
Diabetic retinopathy	ENSG00000136059	Inverse variance weighted	10	-0.163442	0.0742811	2.778440e-02	-0.309033	-0.017851	0.849216	0.734157	0.982307	1.492729e-01	VILL
Diabetic retinopathy	ENSG00000235169	Inverse variance weighted	59	-0.0311169	0.0141426	2.779068e-02	-0.0588364	-0.00339745	0.969362	0.942861	0.996608	1.492729e-01	SMIM1
Diabetic retinopathy	ENSG00000134369	Inverse variance weighted	43	0.0642763	0.0291903	2.766683e-02	0.00706341	0.121489	1.06639	1.00709	1.12918	1.489163e-01	NAV1
[truncated: 555 more rows]

## Sheet: TABLE S3
Table S3. MR Analysis Results of pQTLs and DR
outcome	exposure	method	nsnp	b	se	pval	lo_ci	up_ci	or	or_lci95	or_uci95	fdr
Diabetic retinopathy	AARSD1	Inverse variance weighted	13	0.251318	0.0747896	0.000778504	0.10473	0.397905	1.28572	1.11041	1.4887	0.00781706
Diabetic retinopathy	ABHD14B	Inverse variance weighted	56	-0.105561	0.0314806	0.000798849	-0.167263	-0.0438586	0.89982	0.845977	0.957089	0.00794514
Diabetic retinopathy	ACADM	Inverse variance weighted	7	-0.456508	0.0893343	3.21976e-07	-0.631603	-0.281413	0.633492	0.531739	0.754717	1.05922e-05
Diabetic retinopathy	ACHE	Inverse variance weighted	167	-0.0777934	0.0233832	0.000878195	-0.123624	-0.0319623	0.925156	0.883712	0.968543	0.00843988
Diabetic retinopathy	ACRBP	Inverse variance weighted	30	0.175355	0.0763501	0.0216343	0.0257092	0.325002	1.19167	1.02604	1.38403	0.104998
Diabetic retinopathy	ACTA2	Inverse variance weighted	3	0.563892	0.200974	0.0050193	0.169982	0.957801	1.7575	1.18528	2.60596	0.0344372
Diabetic retinopathy	ADAM12	Inverse variance weighted	33	-0.207571	0.0432923	1.62966e-06	-0.292424	-0.122718	0.812556	0.746452	0.884513	4.54654e-05
Diabetic retinopathy	ADAM15	Inverse variance weighted	253	0.048358	0.0200907	0.016085	0.00898016	0.0877358	1.04955	1.00902	1.0917	0.0847519
Diabetic retinopathy	ADAM9	Inverse variance weighted	179	1.4017	0.186161	5.09378e-14	1.03682	1.76657	4.06209	2.82024	5.85076	3.84431e-12
Diabetic retinopathy	ADGRD1	Inverse variance weighted	135	0.0609248	0.0195565	0.00183742	0.0225941	0.0992554	1.06282	1.02285	1.10435	0.0151602
Diabetic retinopathy	ADGRE1	Inverse variance weighted	158	0.160912	0.0348281	3.83389e-06	0.0926494	0.229176	1.17458	1.09708	1.25756	9.19416e-05
Diabetic retinopathy	AGER	Inverse variance weighted	265	-1.65664	0.160893	7.30759e-25	-1.97199	-1.34129	0.190779	0.13918	0.261509	1.10302e-22
Diabetic retinopathy	AHNAK2	Inverse variance weighted	42	0.0765274	0.0345639	0.026823	0.00878215	0.144273	1.07953	1.00882	1.1552	0.122252
Diabetic retinopathy	AHSP	Inverse variance weighted	68	-0.194647	0.0911419	0.032708	-0.373285	-0.016009	0.823125	0.688469	0.984118	0.137363
Diabetic retinopathy	AIDA	Inverse variance weighted	15	3.20775	1.19036	0.00704366	0.874645	5.54086	24.7234	2.39802	254.896	0.0446272
Diabetic retinopathy	AKAP12	Inverse variance weighted	4	0.523287	0.221258	0.0180275	0.0896213	0.956952	1.68756	1.09376	2.60375	0.0917714
Diabetic retinopathy	AKR7L	Inverse variance weighted	42	0.0948367	0.0381593	0.0129447	0.0200445	0.169629	1.09948	1.02025	1.18486	0.0719705
Diabetic retinopathy	ALDH1A1	Inverse variance weighted	14	0.278081	0.116906	0.017375	0.0489455	0.507217	1.32059	1.05016	1.66066	0.0895267
Diabetic retinopathy	ALPI	Inverse variance weighted	278	-0.0445484	0.00943754	2.35444e-06	-0.063046	-0.0260509	0.956429	0.9389	0.974286	6.1648e-05
Diabetic retinopathy	AMBP	Inverse variance weighted	163	-1.29897	0.248855	1.79119e-07	-1.78672	-0.811215	0.272813	0.167508	0.444318	6.21108e-06
Diabetic retinopathy	AMY2A	Inverse variance weighted	189	-0.0478435	0.0144211	0.000907916	-0.0761088	-0.0195782	0.953283	0.926715	0.980612	0.00862857
Diabetic retinopathy	AMY2B	Inverse variance weighted	188	-0.0421909	0.0152655	0.00571316	-0.0721112	-0.0122705	0.958687	0.930427	0.987804	0.0379792
Diabetic retinopathy	ANGPTL7	Inverse variance weighted	66	0.101352	0.0259889	9.62658e-05	0.0504136	0.15229	1.10667	1.05171	1.1645	0.00146165
Diabetic retinopathy	ANKMY2	Inverse variance weighted	13	-0.227713	0.0930694	0.0144171	-0.410129	-0.0452968	0.796353	0.663565	0.955714	0.0777192
Diabetic retinopathy	ANXA11	Inverse variance weighted	60	-3.80591	0.480844	2.47131e-15	-4.74836	-2.86346	0.022239	0.00866586	0.0570712	1.92163e-13
Diabetic retinopathy	APOA1	Inverse variance weighted	72	-0.0747946	0.037038	0.0434457	-0.147389	-0.00220006	0.927934	0.862958	0.997802	0.167894
Diabetic retinopathy	APOE	Inverse variance weighted	166	-0.0307561	0.0142512	0.0309166	-0.0586884	-0.00282379	0.969712	0.943001	0.99718	0.133064
Diabetic retinopathy	AREG	Inverse variance weighted	37	-0.17541	0.0520308	0.000748209	-0.277391	-0.0734298	0.839113	0.757758	0.929201	0.00761867
Diabetic retinopathy	ASPN	Inverse variance weighted	91	0.108096	0.0237518	5.33726e-06	0.0615426	0.15465	1.11415	1.06348	1.16725	0.000124504
Diabetic retinopathy	ASRGL1	Inverse variance weighted	132	-0.0647653	0.0169517	0.000133135	-0.0979905	-0.03154	0.937287	0.906658	0.968952	0.00191227
Diabetic retinopathy	ASS1	Inverse variance weighted	20	0.258082	0.115451	0.0253899	0.0317974	0.484366	1.29444	1.03231	1.62315	0.116967
Diabetic retinopathy	ATF2	Inverse variance weighted	16	0.146477	0.0642767	0.0226763	0.0204943	0.272459	1.15775	1.02071	1.31319	0.107954
Diabetic retinopathy	ATP6V1D	Inverse variance weighted	4	-9.38222	1.31446	9.48993e-13	-11.9586	-6.80588	8.42079e-05	6.40417e-06	0.00110724	6.76421e-11
Diabetic retinopathy	ATRN	Inverse variance weighted	98	-0.0263937	0.0120444	0.0284252	-0.0500007	-0.00278668	0.973952	0.951229	0.997217	0.127246
Diabetic retinopathy	ATXN3	Inverse variance weighted	63	-0.0725689	0.026147	0.00551314	-0.123817	-0.0213207	0.930002	0.883541	0.978905	0.036816
Diabetic retinopathy	BAP18	Inverse variance weighted	24	-1.74936	0.476422	0.000240772	-2.68315	-0.815577	0.173885	0.0683475	0.442384	0.0030685
Diabetic retinopathy	BCL2	Inverse variance weighted	8	-0.498031	0.219479	0.0232591	-0.92821	-0.0678524	0.607726	0.39526	0.934398	0.110023
Diabetic retinopathy	BGN	Inverse variance weighted	80	0.749059	0.23871	0.00170138	0.281187	1.21693	2.11501	1.3247	3.37681	0.0141745
Diabetic retinopathy	BMP10	Inverse variance weighted	90	0.107582	0.0316477	0.000675467	0.0455521	0.169611	1.11358	1.04661	1.18484	0.00704572
Diabetic retinopathy	BMP4	Inverse variance weighted	35	0.194515	0.071294	0.00636518	0.0547788	0.334251	1.21472	1.05631	1.39689	0.0411412
Diabetic retinopathy	BPIFA2	Inverse variance weighted	163	0.0774085	0.020985	0.000225349	0.036278	0.118539	1.08048	1.03694	1.12585	0.00292044
Diabetic retinopathy	BST1	Inverse variance weighted	230	-0.0214167	0.00824375	0.00937863	-0.0375745	-0.00525898	0.978811	0.963123	0.994755	0.0554888
Diabetic retinopathy	BTC	Inverse variance weighted	86	0.0606476	0.0193265	0.00170074	0.0227677	0.0985276	1.06252	1.02303	1.10354	0.0141745
Diabetic retinopathy	BTN2A1	Inverse variance weighted	449	0.731817	0.0726412	7.16922e-24	0.589441	0.874194	2.07886	1.80298	2.39694	1.02201e-21
Diabetic retinopathy	C2	Inverse variance weighted	308	1.12258	0.104231	4.76631e-27	0.918284	1.32687	3.07276	2.50499	3.76923	8.15357e-25
Diabetic retinopathy	C2orf69	Inverse variance weighted	9	0.241872	0.10939	0.027029	0.0274676	0.456276	1.27363	1.02785	1.57819	0.122972
Diabetic retinopathy	C5	Inverse variance weighted	22	0.238748	0.0580274	3.88194e-05	0.125014	0.352482	1.26966	1.13316	1.42259	0.000696577
Diabetic retinopathy	CA2	Inverse variance weighted	11	-0.299195	0.0977194	0.00220027	-0.490725	-0.107665	0.741415	0.612182	0.897928	0.0179235
Diabetic retinopathy	CA6	Inverse variance weighted	180	0.0397921	0.0134483	0.00308745	0.0134334	0.0661507	1.04059	1.01352	1.06839	0.0239347
Diabetic retinopathy	CACNB1	Inverse variance weighted	6	0.270862	0.110826	0.0145238	0.0536441	0.488081	1.31109	1.05511	1.62919	0.0781301
Diabetic retinopathy	CALB1	Inverse variance weighted	18	-0.179132	0.0787565	0.0229354	-0.333495	-0.0247696	0.835995	0.716415	0.975535	0.108784
Diabetic retinopathy	CASP10	Inverse variance weighted	39	0.145671	0.0495625	0.00329123	0.0485287	0.242814	1.15682	1.04973	1.27483	0.0252489
Diabetic retinopathy	CASP8	Inverse variance weighted	40	0.177454	0.0504024	0.000430327	0.0786656	0.276243	1.19417	1.08184	1.31817	0.00506079
Diabetic retinopathy	CBS	Inverse variance weighted	13	0.419984	0.113504	0.000215454	0.197516	0.642452	1.52194	1.21837	1.90114	0.00282069
Diabetic retinopathy	CCL24	Inverse variance weighted	341	-0.0287112	0.0139866	0.0400949	-0.056125	-0.00129753	0.971697	0.945421	0.998703	0.158874
Diabetic retinopathy	CD163	Inverse variance weighted	209	0.0528491	0.0244959	0.0309693	0.00483713	0.100861	1.05427	1.00485	1.10612	0.133064
Diabetic retinopathy	CD164L2	Inverse variance weighted	42	0.0449337	0.0209093	0.0316356	0.00395154	0.0859158	1.04596	1.00396	1.08971	0.134845
Diabetic retinopathy	CD1C	Inverse variance weighted	410	0.841183	0.105461	1.50893e-15	0.634479	1.04789	2.31911	1.88604	2.85162	1.249e-13
Diabetic retinopathy	CD33	Inverse variance weighted	190	-0.0240294	0.00975672	0.0137835	-0.0431526	-0.00490623	0.976257	0.957765	0.995106	0.0749332
Diabetic retinopathy	CD36	Inverse variance weighted	141	0.11711	0.024291	1.42763e-06	0.0694992	0.16472	1.12424	1.07197	1.17906	4.11608e-05
Diabetic retinopathy	CD38	Inverse variance weighted	102	0.142494	0.0320992	9.0307e-06	0.0795792	0.205408	1.15315	1.08283	1.22803	0.000193106
Diabetic retinopathy	CD58	Inverse variance weighted	117	0.0600504	0.0208798	0.00402743	0.019126	0.100975	1.06189	1.01931	1.10625	0.0295268
Diabetic retinopathy	CD63	Inverse variance weighted	72	0.0835885	0.0412235	0.0425919	0.00279043	0.164386	1.08718	1.00279	1.17867	0.166095
Diabetic retinopathy	CD74	Inverse variance weighted	302	1.97381	0.126828	1.3007e-54	1.72523	2.22239	7.19806	5.6138	9.2294	3.70843e-52
Diabetic retinopathy	CD84	Inverse variance weighted	78	0.13896	0.0576455	0.0159267	0.0259745	0.251945	1.14908	1.02631	1.28653	0.0840906
Diabetic retinopathy	CD8A	Inverse variance weighted	366	-0.261832	0.110741	0.018061	-0.478884	-0.0447797	0.76964	0.619474	0.956208	0.0917714
Diabetic retinopathy	CDH15	Inverse variance weighted	116	-0.0723974	0.0198447	0.000264084	-0.111293	-0.0335018	0.930161	0.894677	0.967053	0.00330555
Diabetic retinopathy	CDH5	Inverse variance weighted	180	0.064643	0.0248879	0.0093942	0.0158627	0.113423	1.06678	1.01599	1.12011	0.0554888
Diabetic retinopathy	CDNF	Inverse variance weighted	58	-0.0519082	0.0240476	0.0308839	-0.0990414	-0.004775	0.949416	0.905705	0.995236	0.133064
Diabetic retinopathy	CDSN	Inverse variance weighted	790	0.207433	0.0433177	1.67905e-06	0.122531	0.292336	1.23052	1.13035	1.33955	4.63274e-05
Diabetic retinopathy	CEACAM19	Inverse variance weighted	48	-0.14485	0.0411729	0.000434684	-0.225549	-0.0641506	0.865152	0.798078	0.937864	0.00507
Diabetic retinopathy	CEACAM5	Inverse variance weighted	183	0.08343	0.0297579	0.00505322	0.0251044	0.141756	1.08701	1.02542	1.15229	0.0344855
Diabetic retinopathy	CEMIP2	Inverse variance weighted	21	-0.20769	0.0609256	0.000652225	-0.327104	-0.0882758	0.812459	0.721009	0.915508	0.00683106
Diabetic retinopathy	CFD	Inverse variance weighted	45	0.101254	0.0425823	0.0174149	0.0177921	0.184715	1.10656	1.01795	1.20288	0.0895524
Diabetic retinopathy	CHCHD6	Inverse variance weighted	30	-0.0833895	0.033936	0.0140003	-0.149904	-0.0168749	0.919993	0.860791	0.983267	0.0759511
Diabetic retinopathy	CHI3L1	Inverse variance weighted	90	-0.050454	0.0201832	0.0124264	-0.0900131	-0.0108949	0.950798	0.913919	0.989164	0.0698282
Diabetic retinopathy	CHMP1A	Inverse variance weighted	24	-0.261622	0.0642762	4.69561e-05	-0.387604	-0.135641	0.769802	0.678681	0.873156	0.000814117
Diabetic retinopathy	CILP	Inverse variance weighted	47	0.0952302	0.04598	0.0383472	0.0051095	0.185351	1.09991	1.00512	1.20364	0.153508
Diabetic retinopathy	CKMT1A	Inverse variance weighted	55	-0.0930669	0.0464316	0.0450289	-0.184073	-0.00206085	0.911133	0.831875	0.997941	0.171941
Diabetic retinopathy	CLEC1A	Inverse variance weighted	139	0.0726245	0.0211732	0.000603534	0.0311251	0.114124	1.07533	1.03161	1.12089	0.00639946
Diabetic retinopathy	CLEC4M	Inverse variance weighted	269	0.0314859	0.00937126	0.000779878	0.0131183	0.0498536	1.03199	1.0132	1.05112	0.00781706
Diabetic retinopathy	CLEC6A	Inverse variance weighted	57	0.250959	0.0749869	0.000817786	0.103985	0.397933	1.28526	1.10958	1.48874	0.00801525
Diabetic retinopathy	CNTN2	Inverse variance weighted	211	0.0447811	0.0098473	5.42754e-06	0.0254803	0.0640818	1.0458	1.02581	1.06618	0.000125469
Diabetic retinopathy	CNTN5	Inverse variance weighted	322	0.0705835	0.021794	0.00120093	0.0278672	0.1133	1.07313	1.02826	1.11997	0.0107748
Diabetic retinopathy	CNTNAP4	Inverse variance weighted	37	3.09922	0.720763	1.70859e-05	1.68653	4.51192	22.1807	5.4007	91.0964	0.000342519
Diabetic retinopathy	COL1A1	Inverse variance weighted	60	-0.402885	0.15791	0.0107305	-0.712389	-0.0933808	0.668389	0.490471	0.910847	0.0618755
Diabetic retinopathy	CPA4	Inverse variance weighted	128	-0.0444503	0.0194392	0.0222173	-0.0825511	-0.00634948	0.956523	0.920764	0.993671	0.107161
Diabetic retinopathy	CRACR2A	Inverse variance weighted	40	-0.10254	0.0472732	0.0300756	-0.195196	-0.00988452	0.902542	0.822674	0.990164	0.131536
Diabetic retinopathy	CRELD1	Inverse variance weighted	239	-0.0380758	0.0110549	0.000572682	-0.0597435	-0.0164081	0.96264	0.942006	0.983726	0.00612292
Diabetic retinopathy	CRELD2	Inverse variance weighted	130	0.0643943	0.0301985	0.0329768	0.0052052	0.123583	1.06651	1.00522	1.13154	0.137676
Diabetic retinopathy	CRISP2	Inverse variance weighted	374	0.0583896	0.0100905	7.18216e-09	0.0386123	0.0781669	1.06013	1.03937	1.0813	3.39856e-07
Diabetic retinopathy	CRISP3	Inverse variance weighted	372	0.0473851	0.0205783	0.0212972	0.00705165	0.0877185	1.04853	1.00708	1.09168	0.104149
Diabetic retinopathy	CRLF1	Inverse variance weighted	30	0.23586	0.11245	0.0359524	0.0154579	0.456262	1.266	1.01558	1.57816	0.146348
Diabetic retinopathy	CRYBB1	Inverse variance weighted	59	0.116842	0.0331454	0.000423261	0.0518771	0.181807	1.12394	1.05325	1.19938	0.00500501
Diabetic retinopathy	CSDE1	Inverse variance weighted	29	2.3518	0.882964	0.0077325	0.621194	4.08241	10.5045	1.86115	59.2883	0.0481592
Diabetic retinopathy	CST5	Inverse variance weighted	284	0.0315744	0.0100749	0.00172467	0.0118275	0.0513213	1.03208	1.0119	1.05266	0.0142758
Diabetic retinopathy	CTHRC1	Inverse variance weighted	45	0.151351	0.0538748	0.00496487	0.0457561	0.256945	1.1634	1.04682	1.29297	0.0342745
Diabetic retinopathy	CXCL3	Inverse variance weighted	53	-3.4025	0.6448	1.31433e-07	-4.66631	-2.1387	0.0332898	0.0094069	0.117808	4.68413e-06
Diabetic retinopathy	CXCL5	Inverse variance weighted	124	0.0627586	0.0197748	0.0015053	0.0239999	0.101517	1.06477	1.02429	1.10685	0.0128326
Diabetic retinopathy	CXCL9	Inverse variance weighted	97	0.788441	0.225935	0.000483582	0.34561	1.23127	2.19996	1.41285	3.42559	0.00537861
Diabetic retinopathy	DBI	Inverse variance weighted	57	0.100948	0.0302321	0.000840532	0.0416928	0.160203	1.10622	1.04257	1.17375	0.00816972
Diabetic retinopathy	DCTN1	Inverse variance weighted	12	0.233069	0.107626	0.0303465	0.0221214	0.444017	1.26247	1.02237	1.55896	0.131536
Diabetic retinopathy	DCUN1D1	Inverse variance weighted	11	4.24288	1.48339	0.00423302	1.33543	7.15033	69.6079	3.80163	1274.52	0.0307704
Diabetic retinopathy	DDHD2	Inverse variance weighted	8	0.251358	0.115024	0.0288693	0.025911	0.476804	1.28577	1.02625	1.61092	0.128164
Diabetic retinopathy	DKK1	Inverse variance weighted	107	0.10545	0.0516374	0.0411386	0.004241	0.206659	1.11121	1.00425	1.22956	0.161955
Diabetic retinopathy	DKK3	Inverse variance weighted	157	-0.0434173	0.0209925	0.0386184	-0.0845626	-0.00227202	0.957512	0.918914	0.997731	0.154113
Diabetic retinopathy	DPEP1	Inverse variance weighted	370	0.0296812	0.00740184	6.07248e-05	0.0151736	0.0441888	1.03013	1.01529	1.04518	0.00100529
Diabetic retinopathy	DPP10	Inverse variance weighted	117	0.0724861	0.0222546	0.00112544	0.0288672	0.116105	1.07518	1.02929	1.12311	0.0102657
Diabetic retinopathy	DPP4	Inverse variance weighted	52	-0.166551	0.058463	0.00438795	-0.281139	-0.051964	0.846579	0.754923	0.949363	0.0313635
Diabetic retinopathy	DPP7	Inverse variance weighted	183	-0.0311934	0.0148307	0.0354393	-0.0602615	-0.00212528	0.969288	0.941518	0.997877	0.145153
Diabetic retinopathy	DSG2	Inverse variance weighted	122	0.0915886	0.0232785	8.33785e-05	0.0459628	0.137214	1.09591	1.04704	1.14707	0.00130457
Diabetic retinopathy	DTD1	Inverse variance weighted	36	0.122564	0.0462146	0.0080002	0.0319833	0.213145	1.13039	1.0325	1.23756	0.0497059
Diabetic retinopathy	DUSP13	Inverse variance weighted	43	-0.128578	0.0348176	0.000221698	-0.196821	-0.060336	0.879345	0.821338	0.941448	0.0028877
Diabetic retinopathy	DUSP29	Inverse variance weighted	13	-0.228747	0.0727945	0.00167587	-0.371425	-0.08607	0.79553	0.689751	0.91753	0.0140532
Diabetic retinopathy	ECE1	Inverse variance weighted	71	0.0900026	0.0236308	0.000139705	0.0436861	0.136319	1.09418	1.04465	1.14605	0.00199158
Diabetic retinopathy	ECHDC3	Inverse variance weighted	132	-0.0587623	0.0167262	0.00044276	-0.0915457	-0.025979	0.942931	0.91252	0.974356	0.00509472
Diabetic retinopathy	EDDM3B	Inverse variance weighted	29	-0.214297	0.075095	0.0043216	-0.361484	-0.067111	0.807108	0.696642	0.935091	0.0310622
Diabetic retinopathy	EFNA1	Inverse variance weighted	80	0.106976	0.0248235	1.63644e-05	0.0583222	0.155631	1.11291	1.06006	1.16839	0.000333262
Diabetic retinopathy	EGF	Inverse variance weighted	38	0.125612	0.0495964	0.0113194	0.0284029	0.222821	1.13384	1.02881	1.2496	0.0646894
Diabetic retinopathy	EHD3	Inverse variance weighted	19	0.133538	0.0537893	0.0130422	0.0281111	0.238965	1.14286	1.02851	1.26993	0.0719705
Diabetic retinopathy	ENG	Inverse variance weighted	144	0.0777934	0.0128952	1.61205e-09	0.0525188	0.103068	1.0809	1.05392	1.10857	8.44189e-08
Diabetic retinopathy	ENO2	Inverse variance weighted	34	0.102741	0.0520426	0.0483622	0.000737538	0.204744	1.1082	1.00074	1.22721	0.181329
Diabetic retinopathy	ENPP6	Inverse variance weighted	325	0.631157	0.111555	1.53334e-08	0.412508	0.849805	1.87978	1.5106	2.33919	6.34604e-07
Diabetic retinopathy	ENTR1	Inverse variance weighted	35	0.118483	0.0539971	0.0282182	0.0126482	0.224317	1.12579	1.01273	1.25147	0.126809
Diabetic retinopathy	EPHA4	Inverse variance weighted	106	0.0585427	0.0146827	6.68621e-05	0.0297646	0.0873209	1.06029	1.03021	1.09125	0.0010918
Diabetic retinopathy	EPHB6	Inverse variance weighted	46	-0.163351	0.0304177	7.86239e-08	-0.222969	-0.103732	0.849293	0.800139	0.901467	2.96689e-06
Diabetic retinopathy	EXTL1	Inverse variance weighted	76	-0.149255	0.0325212	4.44404e-06	-0.212996	-0.0855131	0.86135	0.808159	0.918041	0.000104618
Diabetic retinopathy	F13B	Inverse variance weighted	153	0.0334584	0.0156499	0.0325227	0.00278453	0.0641323	1.03402	1.00279	1.06623	0.137137
Diabetic retinopathy	FAM171B	Inverse variance weighted	115	0.101017	0.0251256	5.80766e-05	0.0517711	0.150264	1.1063	1.05313	1.16214	0.000974017
Diabetic retinopathy	FAM3D	Inverse variance weighted	288	-0.0253415	0.0103291	0.0141505	-0.0455865	-0.00509656	0.974977	0.955437	0.994916	0.0766037
Diabetic retinopathy	FASLG	Inverse variance weighted	268	0.171029	0.0474593	0.000313716	0.078009	0.26405	1.18653	1.08113	1.30219	0.00383331
Diabetic retinopathy	FBN2	Inverse variance weighted	41	-0.0760881	0.0294741	0.0098365	-0.133857	-0.0183189	0.926735	0.874715	0.981848	0.0576266
Diabetic retinopathy	FGF19	Inverse variance weighted	62	-0.11964	0.0371021	0.00126138	-0.192361	-0.0469203	0.887239	0.825009	0.954163	0.0112385
Diabetic retinopathy	FGF21	Inverse variance weighted	37	-0.15413	0.067001	0.0214252	-0.285452	-0.0228076	0.857161	0.751675	0.97745	0.104321
Diabetic retinopathy	FGF23	Inverse variance weighted	34	-0.175815	0.0520754	0.000735041	-0.277883	-0.0737473	0.838773	0.757386	0.928906	0.00751441
Diabetic retinopathy	FKBP5	Inverse variance weighted	30	0.222643	0.0639895	0.000502592	0.0972238	0.348063	1.24937	1.10211	1.41632	0.00553231
Diabetic retinopathy	FN1	Inverse variance weighted	72	0.0739701	0.0248237	0.0028842	0.0253157	0.122625	1.07677	1.02564	1.13046	0.0225636
Diabetic retinopathy	FNTA	Inverse variance weighted	10	-2.01804	0.555975	0.00028372	-3.10775	-0.928328	0.132916	0.0447014	0.395214	0.00348337
Diabetic retinopathy	FXYD5	Inverse variance weighted	29	-0.102447	0.0442608	0.0206331	-0.189199	-0.0156963	0.902626	0.827622	0.984426	0.101816
Diabetic retinopathy	GAL	Inverse variance weighted	178	-0.0860556	0.0380137	0.0235863	-0.160562	-0.0115487	0.917543	0.851665	0.988518	0.110847
Diabetic retinopathy	GALNT10	Inverse variance weighted	175	0.0553256	0.0189954	0.00358459	0.0180946	0.0925566	1.05688	1.01826	1.09698	0.0268935
Diabetic retinopathy	GALNT3	Inverse variance weighted	234	-0.0799029	0.0245779	0.00114998	-0.128076	-0.0317302	0.923206	0.879787	0.968768	0.010427
Diabetic retinopathy	GAST	Inverse variance weighted	79	-1.49599	0.492965	0.00240792	-2.4622	-0.529779	0.224027	0.085247	0.588735	0.019369
Diabetic retinopathy	GDF2	Inverse variance weighted	125	0.0871529	0.0299321	0.00359488	0.0284859	0.14582	1.09106	1.0289	1.15699	0.0268935
Diabetic retinopathy	GFER	Inverse variance weighted	3	0.564082	0.177599	0.0014924	0.215988	0.912175	1.75783	1.24109	2.48973	0.012765
Diabetic retinopathy	GFRAL	Inverse variance weighted	278	0.0315035	0.014142	0.0259033	0.00378522	0.0592219	1.03201	1.00379	1.06101	0.118905
Diabetic retinopathy	GGT5	Inverse variance weighted	62	0.0656366	0.0285071	0.0213088	0.00976274	0.12151	1.06784	1.00981	1.1292	0.104149
Diabetic retinopathy	GIMAP7	Inverse variance weighted	103	-0.103753	0.014789	2.28998e-12	-0.13274	-0.0747668	0.901448	0.875693	0.92796	1.58813e-10
Diabetic retinopathy	GLO1	Inverse variance weighted	81	-0.0801961	0.0261049	0.00212576	-0.131362	-0.0290306	0.922935	0.876901	0.971387	0.0173716
Diabetic retinopathy	GM2A	Inverse variance weighted	149	0.0306399	0.0111907	0.00618188	0.0087061	0.0525738	1.03111	1.00874	1.05398	0.0401692
Diabetic retinopathy	GNLY	Inverse variance weighted	228	0.221462	0.103198	0.0318738	0.0191937	0.42373	1.2479	1.01938	1.52765	0.135636
Diabetic retinopathy	GP6	Inverse variance weighted	47	0.0871412	0.0418023	0.0371056	0.0052086	0.169074	1.09105	1.00522	1.18421	0.149471
Diabetic retinopathy	GPNMB	Inverse variance weighted	92	0.0322537	0.0148859	0.0302562	0.00307723	0.0614301	1.03278	1.00308	1.06336	0.131536
Diabetic retinopathy	GPR37	Inverse variance weighted	251	0.0361963	0.0104584	0.000538214	0.0156978	0.0566948	1.03686	1.01582	1.05833	0.00580277
Diabetic retinopathy	GRK5	Inverse variance weighted	30	0.127759	0.0385659	0.000923817	0.0521702	0.203348	1.13628	1.05356	1.2255	0.00867469
Diabetic retinopathy	GSTP1	Inverse variance weighted	40	0.127659	0.0313038	4.54135e-05	0.0663032	0.189014	1.13617	1.06855	1.20806	0.000798158
Diabetic retinopathy	GSTT2B	Inverse variance weighted	163	-0.033928	0.0101392	0.000819251	-0.0538008	-0.0140551	0.966641	0.947621	0.986043	0.00801525
Diabetic retinopathy	GYS1	Inverse variance weighted	437	0.0669293	0.0123771	6.39076e-08	0.0426702	0.0911885	1.06922	1.04359	1.09548	2.44757e-06
Diabetic retinopathy	GZMB	Inverse variance weighted	207	0.213695	0.106683	0.0451672	0.00459741	0.422793	1.23825	1.00461	1.52622	0.172212
Diabetic retinopathy	HDDC2	Inverse variance weighted	89	-0.0455334	0.0129706	0.000447272	-0.0709558	-0.0201109	0.955488	0.931503	0.98009	0.00510089
Diabetic retinopathy	HIP1R	Inverse variance weighted	8	0.359323	0.0908557	7.65759e-05	0.181245	0.5374	1.43236	1.19871	1.71155	0.00120548
Diabetic retinopathy	HLA-DRA	Inverse variance weighted	486	0.913399	0.0600937	3.55923e-52	0.795616	1.03118	2.49278	2.2158	2.80438	9.13299e-50
Diabetic retinopathy	HMCN2	Inverse variance weighted	179	-0.0296976	0.0121677	0.0146588	-0.0535463	-0.005849	0.970739	0.947862	0.994168	0.0785273
Diabetic retinopathy	HSPB1	Inverse variance weighted	119	0.0383149	0.0174897	0.0284732	0.00403497	0.0725948	1.03906	1.00404	1.07529	0.127246
Diabetic retinopathy	ICA1	Inverse variance weighted	26	-0.204783	0.043848	3.00766e-06	-0.290725	-0.118841	0.814824	0.747721	0.887949	7.56632e-05
Diabetic retinopathy	ICAM5	Inverse variance weighted	279	-0.0442402	0.0136197	0.00116123	-0.0709349	-0.0175455	0.956724	0.931523	0.982608	0.0104919
Diabetic retinopathy	ICOSLG	Inverse variance weighted	88	-0.102889	0.0445893	0.0210283	-0.190284	-0.0154937	0.902227	0.826724	0.984626	0.103567
Diabetic retinopathy	IDI2	Inverse variance weighted	95	0.0539336	0.0183201	0.0032404	0.0180263	0.089841	1.05541	1.01819	1.094	0.0249696
Diabetic retinopathy	IDUA	Inverse variance weighted	245	0.0470614	0.0115155	4.37408e-05	0.024491	0.0696318	1.04819	1.02479	1.07211	0.000779437
Diabetic retinopathy	IFNGR2	Inverse variance weighted	236	0.0653437	0.0108413	1.66711e-09	0.0440948	0.0865926	1.06753	1.04508	1.09045	8.5556e-08
Diabetic retinopathy	IGFBP1	Inverse variance weighted	6	-0.28927	0.143581	0.0439387	-0.57069	-0.00785037	0.74881	0.565135	0.99218	0.16924
Diabetic retinopathy	IL17F	Inverse variance weighted	19	0.212091	0.0607141	0.000477125	0.0930918	0.331091	1.23626	1.09756	1.39249	0.0053463
Diabetic retinopathy	IL18BP	Inverse variance weighted	81	0.618685	0.155583	6.99188e-05	0.313743	0.923628	1.85649	1.36854	2.51841	0.00110748
Diabetic retinopathy	IL1RL2	Inverse variance weighted	197	-0.0345229	0.0130437	0.0081279	-0.0600886	-0.00895725	0.966066	0.941681	0.991083	0.0502559
Diabetic retinopathy	IL2RG	Inverse variance weighted	3	1.38691	0.635022	0.0289601	0.142264	2.63155	4.00245	1.15288	13.8953	0.128345
Diabetic retinopathy	IL6ST	Inverse variance weighted	118	0.107566	0.0321245	0.000812792	0.0446017	0.17053	1.11356	1.04561	1.18593	0.00801525
Diabetic retinopathy	IMPG1	Inverse variance weighted	4	-0.337607	0.170148	0.0472334	-0.671096	-0.00411774	0.713476	0.511148	0.995891	0.177975
Diabetic retinopathy	INHBB	Inverse variance weighted	56	-0.0718067	0.0357029	0.0443015	-0.141784	-0.00182896	0.930711	0.867808	0.998173	0.170176
Diabetic retinopathy	INPP1	Inverse variance weighted	10	0.307653	0.110314	0.00528908	0.0914371	0.523868	1.36023	1.09575	1.68855	0.0357152
Diabetic retinopathy	ISLR2	Inverse variance weighted	188	0.0522792	0.0220066	0.0175198	0.00914625	0.0954122	1.05367	1.00919	1.10011	0.0898096
Diabetic retinopathy	ITGA2	Inverse variance weighted	192	-0.0297452	0.0135296	0.0279112	-0.0562632	-0.00322725	0.970693	0.94529	0.996778	0.12587
Diabetic retinopathy	ITGB2	Inverse variance weighted	89	0.251625	0.0586606	1.79075e-05	0.13665	0.366599	1.28611	1.14643	1.44282	0.000356207
Diabetic retinopathy	ITIH3	Inverse variance weighted	148	-0.080717	0.0232824	0.000526563	-0.126351	-0.0350835	0.922455	0.881306	0.965525	0.00574961
Diabetic retinopathy	KHK	Inverse variance weighted	103	-0.0614749	0.0213105	0.00391759	-0.103243	-0.0197063	0.940377	0.901907	0.980487	0.0288038
Diabetic retinopathy	KLK1	Inverse variance weighted	298	0.058892	0.00868134	1.17098e-11	0.0418766	0.0759074	1.06066	1.04277	1.07886	7.70448e-10
Diabetic retinopathy	KLK15	Inverse variance weighted	142	0.0320729	0.0114371	0.00504286	0.00965617	0.0544897	1.03259	1.0097	1.056	0.0344855
Diabetic retinopathy	KLK4	Inverse variance weighted	92	0.054096	0.0197128	0.00606559	0.015459	0.092733	1.05559	1.01558	1.09717	0.0396038
Diabetic retinopathy	KRT18	Inverse variance weighted	29	0.337409	0.0662265	3.49162e-07	0.207605	0.467213	1.40131	1.23073	1.59554	1.13411e-05
Diabetic retinopathy	L1CAM	Inverse variance weighted	138	0.0744922	0.0246921	0.0025542	0.0260957	0.122889	1.07734	1.02644	1.13076	0.0202912
Diabetic retinopathy	LBP	Inverse variance weighted	120	-0.0339982	0.0121613	0.00518027	-0.0578343	-0.010162	0.966573	0.943806	0.989889	0.0352588
Diabetic retinopathy	LCN15	Inverse variance weighted	110	-0.0748502	0.0199569	0.000176412	-0.113966	-0.0357348	0.927882	0.892289	0.964896	0.00242072
Diabetic retinopathy	LCN2	Inverse variance weighted	62	-0.106557	0.0472336	0.0240727	-0.199135	-0.0139796	0.898923	0.819439	0.986118	0.112926
Diabetic retinopathy	LEG1	Inverse variance weighted	232	0.0416073	0.020823	0.0457017	0.000794154	0.0824204	1.04248	1.00079	1.08591	0.173221
Diabetic retinopathy	LEPR	Inverse variance weighted	71	-0.078496	0.0350264	0.0250226	-0.147148	-0.00984431	0.924506	0.863167	0.990204	0.115867
Diabetic retinopathy	LILRB1	Inverse variance weighted	471	-0.263343	0.077526	0.000681692	-0.415294	-0.111392	0.768478	0.660146	0.894588	0.00705331
Diabetic retinopathy	LPCAT2	Inverse variance weighted	3	0.406883	0.181869	0.0252716	0.0504189	0.763346	1.50213	1.05171	2.14544	0.116631
Diabetic retinopathy	LRP1	Inverse variance weighted	462	-0.23406	0.0761413	0.00211191	-0.383297	-0.0848234	0.791314	0.68161	0.918674	0.0173136
Diabetic retinopathy	LRPAP1	Inverse variance weighted	503	-0.184907	0.0720665	0.0102942	-0.326158	-0.0436569	0.831181	0.721691	0.957282	0.0594933
Diabetic retinopathy	LRRN1	Inverse variance weighted	189	0.0302559	0.0114504	0.0082331	0.00781324	0.0526986	1.03072	1.00784	1.05411	0.0507596
Diabetic retinopathy	LTA4H	Inverse variance weighted	12	0.250326	0.0877176	0.00432039	0.0783993	0.422252	1.28444	1.08155	1.52539	0.0310622
Diabetic retinopathy	LTB	Inverse variance weighted	228	0.388452	0.159267	0.0147283	0.076288	0.700617	1.4747	1.07927	2.01499	0.0787348
Diabetic retinopathy	LUZP2	Inverse variance weighted	52	0.105246	0.0373736	0.00486167	0.031994	0.178499	1.11098	1.03251	1.19542	0.0338995
Diabetic retinopathy	LY9	Inverse variance weighted	146	0.135973	0.039655	0.00060604	0.0582491	0.213697	1.14565	1.05998	1.23825	0.00639959
Diabetic retinopathy	LYZL2	Inverse variance weighted	19	-0.0988838	0.0455969	0.0301091	-0.188254	-0.00951391	0.905848	0.828404	0.990531	0.131536
Diabetic retinopathy	LZTFL1	Inverse variance weighted	25	-0.156848	0.0506668	0.00196358	-0.256155	-0.0575415	0.854834	0.774022	0.944083	0.0161492
Diabetic retinopathy	MAP4K5	Inverse variance weighted	30	-0.206351	0.0518142	6.81882e-05	-0.307907	-0.104795	0.813547	0.734984	0.900509	0.00109827
Diabetic retinopathy	MCAM	Inverse variance weighted	61	0.20503	0.0514956	6.84812e-05	0.104098	0.305961	1.22756	1.10971	1.35793	0.00109827
Diabetic retinopathy	MEGF11	Inverse variance weighted	24	-0.135141	0.0533201	0.0112598	-0.239649	-0.0306341	0.873592	0.786904	0.96983	0.0644924
Diabetic retinopathy	MEP1B	Inverse variance weighted	290	-0.0232849	0.00813654	0.00421293	-0.0392325	-0.00733723	0.976984	0.961527	0.99269	0.0307113
Diabetic retinopathy	MICALL2	Inverse variance weighted	6	-0.494974	0.191733	0.00983504	-0.870771	-0.119177	0.609587	0.418629	0.887651	0.0576266
Diabetic retinopathy	MLN	Inverse variance weighted	331	0.268007	0.0662838	5.26975e-05	0.138091	0.397923	1.30736	1.14808	1.48873	0.000901478
Diabetic retinopathy	MMP12	Inverse variance weighted	157	-0.0626408	0.0292334	0.0321305	-0.119938	-0.00534336	0.939281	0.886975	0.994671	0.136276
Diabetic retinopathy	MMP8	Inverse variance weighted	118	-0.108176	0.0252691	1.86087e-05	-0.157704	-0.0586486	0.89747	0.854103	0.943038	0.000364504
Diabetic retinopathy	MOG	Inverse variance weighted	90	0.539039	0.133402	5.32871e-05	0.277572	0.800506	1.71436	1.31992	2.22667	0.000905529
Diabetic retinopathy	MORF4L2	Inverse variance weighted	8	6.43407	1.51488	2.16415e-05	3.4649	9.40324	622.704	31.9734	12127.6	0.000420697
Diabetic retinopathy	MPIG6B	Inverse variance weighted	19	0.187259	0.0775766	0.0157846	0.0352088	0.339309	1.20594	1.03584	1.40398	0.0835118
Diabetic retinopathy	MTHFSD	Inverse variance weighted	84	-0.0714499	0.0185674	0.000119021	-0.107842	-0.0350577	0.931043	0.897769	0.96555	0.00175056
Diabetic retinopathy	MUC13	Inverse variance weighted	81	0.106685	0.0285129	0.000182823	0.0507998	0.162571	1.11258	1.05211	1.17653	0.00246907
Diabetic retinopathy	MUC16	Inverse variance weighted	43	0.0794109	0.0339091	0.0191873	0.0129489	0.145873	1.08265	1.01303	1.15705	0.0965385
Diabetic retinopathy	MUC2	Inverse variance weighted	344	0.0573229	0.0122349	2.79684e-06	0.0333425	0.0813033	1.059	1.0339	1.0847	7.10564e-05
Diabetic retinopathy	NENF	Inverse variance weighted	35	2.28939	0.590542	0.000105855	1.13193	3.44686	9.86896	3.10164	31.4015	0.00158844
Diabetic retinopathy	NFATC1	Inverse variance weighted	24	-0.204812	0.0742538	0.00581087	-0.35035	-0.0592744	0.814801	0.704442	0.942448	0.0385289
Diabetic retinopathy	NFATC3	Inverse variance weighted	41	3.58264	0.607712	3.74022e-09	2.39152	4.77375	35.9683	10.9301	118.363	1.81083e-07
Diabetic retinopathy	NOTCH1	Inverse variance weighted	63	0.151883	0.0360284	2.49055e-05	0.0812677	0.222499	1.16402	1.08466	1.24919	0.000473389
Diabetic retinopathy	NPDC1	Inverse variance weighted	33	0.19073	0.0668961	0.00435628	0.0596138	0.321846	1.21013	1.06143	1.37967	0.031224
Diabetic retinopathy	NPHS1	Inverse variance weighted	133	0.0352786	0.0175094	0.0439213	0.000960229	0.0695969	1.03591	1.00096	1.07208	0.16924
Diabetic retinopathy	NPPB	Inverse variance weighted	24	-0.185002	0.0574696	0.0012858	-0.297642	-0.0723616	0.831103	0.742567	0.930194	0.0113771
Diabetic retinopathy	NT5C3A	Inverse variance weighted	17	0.158449	0.0749453	0.034499	0.0115558	0.305341	1.17169	1.01162	1.35709	0.142375
Diabetic retinopathy	NTF4	Inverse variance weighted	6	-0.440338	0.148249	0.00297549	-0.730906	-0.14977	0.643819	0.481473	0.860906	0.023207
Diabetic retinopathy	NTproBNP	Inverse variance weighted	58	-0.0873792	0.0338676	0.00987934	-0.15376	-0.0209987	0.91633	0.857478	0.97922	0.0577457
Diabetic retinopathy	NUBP1	Inverse variance weighted	31	2.15436	0.837877	0.0101344	0.512118	3.7966	8.62235	1.66882	44.5493	0.0588346
Diabetic retinopathy	NUDT5	Inverse variance weighted	12	0.270053	0.11284	0.0167005	0.0488863	0.49122	1.31003	1.0501	1.63431	0.0871007
Diabetic retinopathy	OBP2B	Inverse variance weighted	170	-0.0565301	0.0208346	0.00666211	-0.097366	-0.0156943	0.945038	0.907224	0.984428	0.0425876
Diabetic retinopathy	OPLAH	Inverse variance weighted	37	0.24268	0.104294	0.0199711	0.0382642	0.447095	1.27466	1.03901	1.56376	0.0997003
Diabetic retinopathy	ORM1	Inverse variance weighted	81	0.070925	0.0285469	0.0129732	0.014973	0.126877	1.0735	1.01509	1.13528	0.0719705
Diabetic retinopathy	OXT	Inverse variance weighted	120	0.0338036	0.0159731	0.0343202	0.00249642	0.0651108	1.03438	1.0025	1.06728	0.142041
Diabetic retinopathy	PAIP2B	Inverse variance weighted	3	5.82761	1.81192	0.00129873	2.27624	9.37897	339.546	9.74004	11836.8	0.011452
Diabetic retinopathy	PALM2	Inverse variance weighted	57	0.151763	0.0346875	1.2134e-05	0.083776	0.219751	1.16388	1.08739	1.24577	0.000255213
Diabetic retinopathy	PALM3	Inverse variance weighted	25	4.17838	0.841111	6.77561e-07	2.5298	5.82695	65.2598	12.551	339.324	2.06979e-05
Diabetic retinopathy	PAM	Inverse variance weighted	196	-0.101061	0.0372536	0.00667195	-0.174078	-0.0280441	0.903878	0.840231	0.972345	0.0425876
Diabetic retinopathy	PAPPA	Inverse variance weighted	92	0.115066	0.0347148	0.000917688	0.0470252	0.183107	1.12195	1.04815	1.20094	0.00865731
Diabetic retinopathy	PCDH1	Inverse variance weighted	44	0.102679	0.04775	0.0315281	0.00908886	0.196269	1.10814	1.00913	1.21685	0.134835
Diabetic retinopathy	PDGFRB	Inverse variance weighted	191	0.0275935	0.00751652	0.000241558	0.0128611	0.0423259	1.02798	1.01294	1.04323	0.0030685
Diabetic retinopathy	PDIA5	Inverse variance weighted	274	1.12428	0.128456	2.09055e-18	0.872511	1.37606	3.07801	2.39291	3.95926	2.23515e-16
Diabetic retinopathy	PDZD2	Inverse variance weighted	19	0.22842	0.0452787	4.54119e-07	0.139673	0.317166	1.25661	1.1499	1.37323	1.4386e-05
Diabetic retinopathy	PER3	Inverse variance weighted	128	0.0628752	0.0176576	0.000369734	0.0282663	0.0974842	1.06489	1.02867	1.10239	0.0043923
Diabetic retinopathy	PGLYRP2	Inverse variance weighted	212	-0.0318309	0.00971625	0.00105271	-0.0508747	-0.012787	0.96867	0.950398	0.987294	0.00971676
Diabetic retinopathy	PHOSPHO1	Inverse variance weighted	8	0.624074	0.144426	1.55282e-05	0.340999	0.907149	1.86652	1.40635	2.47725	0.000318763
Diabetic retinopathy	PI16	Inverse variance weighted	158	-0.0641519	0.0272495	0.0185606	-0.117561	-0.0107429	0.937863	0.889086	0.989315	0.0937529
Diabetic retinopathy	PI3	Inverse variance weighted	54	0.189988	0.0540997	0.000445059	0.0839526	0.296023	1.20924	1.08758	1.3445	0.00509831
Diabetic retinopathy	PKLR	Inverse variance weighted	33	0.125279	0.0411074	0.00230668	0.0447089	0.20585	1.13347	1.04572	1.22857	0.0187308
Diabetic retinopathy	PKN3	Inverse variance weighted	14	-0.142632	0.0663053	0.0314648	-0.272591	-0.0126739	0.867073	0.761404	0.987406	0.134789
Diabetic retinopathy	PLA2G2A	Inverse variance weighted	121	-0.0333998	0.0146429	0.0225513	-0.0620999	-0.00469967	0.967152	0.939789	0.995311	0.107786
Diabetic retinopathy	PLCB2	Inverse variance weighted	39	-0.137981	0.0575364	0.0164782	-0.250752	-0.0252094	0.871115	0.778215	0.975106	0.0862922
Diabetic retinopathy	PLXNB3	Inverse variance weighted	23	0.329381	0.153911	0.0323494	0.0277143	0.631047	1.39011	1.0281	1.87958	0.136752
Diabetic retinopathy	PNLIPRP1	Inverse variance weighted	154	-0.0579465	0.0273352	0.034019	-0.111524	-0.00436945	0.9437	0.89447	0.99564	0.141022
Diabetic retinopathy	PNPT1	Inverse variance weighted	8	-2.41192	0.922714	0.00895043	-4.22044	-0.603401	0.0896431	0.0146922	0.546948	0.0535357
Diabetic retinopathy	PON3	Inverse variance weighted	104	-0.0627692	0.0207233	0.00245428	-0.103387	-0.0221516	0.93916	0.901778	0.978092	0.0196189
Diabetic retinopathy	PPCDC	Inverse variance weighted	86	-0.122532	0.0255564	1.63009e-06	-0.172623	-0.0724418	0.884677	0.841455	0.93012	4.54654e-05
Diabetic retinopathy	PPIE	Inverse variance weighted	3	0.404946	0.198366	0.0412106	0.016148	0.793743	1.49922	1.01628	2.21166	0.161955
Diabetic retinopathy	PRELP	Inverse variance weighted	42	-0.158243	0.0381447	3.34673e-05	-0.233006	-0.0834793	0.853642	0.792148	0.91991	0.000604767
Diabetic retinopathy	PRKAB1	Inverse variance weighted	15	-0.355512	0.0672843	1.2658e-07	-0.487389	-0.223635	0.700815	0.614228	0.799607	4.57472e-06
Diabetic retinopathy	PROCR	Inverse variance weighted	75	0.0286925	0.0136438	0.035468	0.00195071	0.0554342	1.02911	1.00195	1.057	0.145153
Diabetic retinopathy	PRTFDC1	Inverse variance weighted	25	0.15663	0.0538229	0.0036132	0.0511368	0.262123	1.16956	1.05247	1.29969	0.026952
Diabetic retinopathy	PSG1	Inverse variance weighted	305	0.0345545	0.00784163	1.05034e-05	0.0191849	0.0499241	1.03516	1.01937	1.05119	0.000222741
Diabetic retinopathy	PSRC1	Inverse variance weighted	36	0.203972	0.0989678	0.0393034	0.00999535	0.397949	1.22626	1.01005	1.48877	0.156603
Diabetic retinopathy	PTPRC	Inverse variance weighted	89	0.193181	0.0938545	0.0395614	0.00922586	0.377135	1.2131	1.00927	1.4581	0.157193
Diabetic retinopathy	PTPRK	Inverse variance weighted	32	0.212839	0.0497113	1.85647e-05	0.115404	0.310273	1.23718	1.12233	1.3638	0.000364504
Diabetic retinopathy	PTPRN2	Inverse variance weighted	42	-0.164991	0.0414703	6.93446e-05	-0.246272	-0.0837088	0.847902	0.781709	0.919699	0.00110521
Diabetic retinopathy	PTPRS	Inverse variance weighted	106	0.0588492	0.0236951	0.0130059	0.0124069	0.105291	1.06062	1.01248	1.11103	0.0719705
Diabetic retinopathy	PTX3	Inverse variance weighted	69	0.0981888	0.0246341	6.72269e-05	0.049906	0.146472	1.10317	1.05117	1.15774	0.0010918
Diabetic retinopathy	PVALB	Inverse variance weighted	103	0.0250458	0.0126473	0.0476659	0.000257186	0.0498345	1.02536	1.00026	1.0511	0.179341
Diabetic retinopathy	PVR	Inverse variance weighted	147	0.0466821	0.0137898	0.000711131	0.019654	0.0737102	1.04779	1.01985	1.07649	0.00732836
Diabetic retinopathy	PXDNL	Inverse variance weighted	36	0.210403	0.0333264	2.72965e-10	0.145083	0.275723	1.23418	1.15614	1.31748	1.49027e-08
Diabetic retinopathy	PYY	Inverse variance weighted	62	0.13573	0.0354359	0.000127998	0.0662751	0.205184	1.14537	1.06852	1.22775	0.00185561
Diabetic retinopathy	QSOX1	Inverse variance weighted	109	-0.0938574	0.0142606	4.65424e-11	-0.121808	-0.0659067	0.910413	0.885318	0.936218	2.77739e-09
Diabetic retinopathy	RARRES1	Inverse variance weighted	147	-0.0322976	0.0130004	0.012979	-0.0577784	-0.00681672	0.968218	0.943859	0.993206	0.0719705
Diabetic retinopathy	RBM17	Inverse variance weighted	18	0.162792	0.055838	0.00355206	0.053349	0.272234	1.17679	1.0548	1.31289	0.026729
Diabetic retinopathy	RBPMS	Inverse variance weighted	20	4.13339	1.26847	0.00111977	1.64719	6.61959	62.3891	5.19237	749.639	0.0102619
Diabetic retinopathy	RELT	Inverse variance weighted	76	-0.063936	0.028514	0.024944	-0.119823	-0.0080486	0.938065	0.887077	0.991984	0.115744
Diabetic retinopathy	RGS8	Inverse variance weighted	18	0.118244	0.0583358	0.0426674	0.00390567	0.232582	1.12552	1.00391	1.26185	0.166137
Diabetic retinopathy	RNF5	Inverse variance weighted	25	-0.151747	0.0720087	0.0350884	-0.292884	-0.0106095	0.859206	0.746109	0.989447	0.144059
Diabetic retinopathy	ROBO4	Inverse variance weighted	80	0.0743762	0.0170151	1.23575e-05	0.0410265	0.107726	1.07721	1.04188	1.11374	0.000257799
Diabetic retinopathy	RPE	Inverse variance weighted	12	1.20451	0.425183	0.00461234	0.371155	2.03787	3.33513	1.44941	7.67425	0.0326941
Diabetic retinopathy	RRM2	Inverse variance weighted	19	-2.55364	0.651457	8.85907e-05	-3.83049	-1.27678	0.0777981	0.0216989	0.278934	0.00137772
Diabetic retinopathy	S100G	Inverse variance weighted	8	-0.267948	0.11234	0.0170721	-0.488134	-0.0477615	0.764948	0.613771	0.953361	0.088499
Diabetic retinopathy	SBSN	Inverse variance weighted	111	0.0329434	0.0145482	0.0235474	0.00442896	0.0614578	1.03349	1.00444	1.06339	0.110847
Diabetic retinopathy	SCGN	Inverse variance weighted	38	-0.251678	0.0856705	0.00330616	-0.419592	-0.0837633	0.777495	0.657315	0.919649	0.0252489
Diabetic retinopathy	SCP2	Inverse variance weighted	3	-3.61453	1.40227	0.0099479	-6.36297	-0.866088	0.0269296	0.00172424	0.420594	0.0580143
Diabetic retinopathy	SDC1	Inverse variance weighted	85	0.153254	0.0614308	0.0126049	0.0328496	0.273658	1.16562	1.0334	1.31477	0.0706205
Diabetic retinopathy	SEMA3G	Inverse variance weighted	267	0.159818	0.0216102	1.40893e-13	0.117462	0.202174	1.1733	1.12464	1.22406	1.03294e-11
Diabetic retinopathy	SEMA4C	Inverse variance weighted	42	0.160669	0.0596707	0.00708994	0.0437142	0.277623	1.1743	1.04468	1.31999	0.0448098
Diabetic retinopathy	SERPINA11	Inverse variance weighted	205	0.0434141	0.0130921	0.000912971	0.0177536	0.0690745	1.04437	1.01791	1.07152	0.00864459
Diabetic retinopathy	SERPINA12	Inverse variance weighted	193	0.0539064	0.0129803	3.28258e-05	0.0284649	0.0793478	1.05539	1.02887	1.08258	0.000604767
Diabetic retinopathy	SERPINA5	Inverse variance weighted	106	0.0528861	0.024183	0.028749	0.00548739	0.100285	1.05431	1.0055	1.10549	0.128073
Diabetic retinopathy	SERPINA7	Inverse variance weighted	12	0.336826	0.147517	0.0224125	0.0476926	0.625959	1.40049	1.04885	1.87004	0.107698
Diabetic retinopathy	SERPINB1	Inverse variance weighted	15	0.271705	0.0895015	0.0023993	0.0962821	0.447128	1.3122	1.10107	1.56381	0.0193604
Diabetic retinopathy	SERPINC1	Inverse variance weighted	28	-0.817536	0.359273	0.0228741	-1.52171	-0.113361	0.441518	0.218338	0.892828	0.108694
Diabetic retinopathy	SEZ6	Inverse variance weighted	5	0.519928	0.153898	0.000729129	0.218287	0.821569	1.68191	1.24394	2.27407	0.00748378
Diabetic retinopathy	SFTPA2	Inverse variance weighted	126	-0.0305382	0.0113243	0.00700337	-0.0527339	-0.00834246	0.969923	0.948632	0.991692	0.0444818
Diabetic retinopathy	SHD	Inverse variance weighted	23	-0.122065	0.0522447	0.0194703	-0.224464	-0.019665	0.885091	0.798944	0.980527	0.0974148
Diabetic retinopathy	SHISA5	Inverse variance weighted	41	0.250283	0.0772769	0.0012004	0.0988206	0.401746	1.28439	1.10387	1.49443	0.0107748
Diabetic retinopathy	SHMT1	Inverse variance weighted	161	0.0462996	0.0120341	0.000119388	0.0227128	0.0698864	1.04739	1.02297	1.07239	0.00175056
Diabetic retinopathy	SIAE	Inverse variance weighted	39	0.235034	0.0710681	0.00094245	0.0957405	0.374327	1.26495	1.10047	1.45401	0.00879392
Diabetic retinopathy	SIT1	Inverse variance weighted	29	0.278107	0.128212	0.0300737	0.0268115	0.529402	1.32063	1.02717	1.69792	0.131536
Diabetic retinopathy	SLC9A3R2	Inverse variance weighted	19	0.171998	0.0685086	0.0120524	0.0377213	0.306275	1.18768	1.03844	1.35836	0.0684212
Diabetic retinopathy	SLITRK2	Inverse variance weighted	58	0.31112	0.0583797	9.86231e-08	0.196695	0.425544	1.36495	1.21737	1.53042	3.61524e-06
Diabetic retinopathy	SMOC2	Inverse variance weighted	149	-0.0467933	0.0165297	0.00464242	-0.0791916	-0.014395	0.954285	0.923863	0.985708	0.0328167
Diabetic retinopathy	SMPDL3A	Inverse variance weighted	312	0.0249709	0.010554	0.0179813	0.00428497	0.0456568	1.02529	1.00429	1.04672	0.0917298
Diabetic retinopathy	SNED1	Inverse variance weighted	49	-0.163617	0.0435119	0.000169721	-0.2489	-0.0783337	0.849067	0.779658	0.924656	0.00235408
Diabetic retinopathy	SNX9	Inverse variance weighted	12	0.239532	0.0987567	0.0152883	0.0459689	0.433095	1.27065	1.04704	1.54202	0.0813896
Diabetic retinopathy	SORBS1	Inverse variance weighted	7	0.299553	0.149662	0.0453357	0.00621488	0.592891	1.34926	1.00623	1.80921	0.172508
Diabetic retinopathy	SORT1	Inverse variance weighted	105	0.189197	0.0483847	9.21964e-05	0.0943628	0.284031	1.20828	1.09896	1.32847	0.00140819
Diabetic retinopathy	SPINK6	Inverse variance weighted	68	-0.0684966	0.0245764	0.00531848	-0.116666	-0.0203268	0.933797	0.889882	0.979878	0.0358194
Diabetic retinopathy	SPINK8	Inverse variance weighted	168	0.135708	0.0227753	2.54488e-09	0.0910682	0.180347	1.14535	1.09534	1.19763	1.28042e-07
Diabetic retinopathy	SPINT3	Inverse variance weighted	13	-0.258891	0.120941	0.0323035	-0.495936	-0.0218462	0.771907	0.609	0.978391	0.136752
Diabetic retinopathy	SRPX	Inverse variance weighted	15	-0.30648	0.116445	0.00848935	-0.534713	-0.0782468	0.736033	0.585838	0.924736	0.0515057
Diabetic retinopathy	ST6GAL1	Inverse variance weighted	33	0.140507	0.0567138	0.0132318	0.0293477	0.251666	1.15086	1.02978	1.28617	0.0725485
Diabetic retinopathy	ST8SIA1	Inverse variance weighted	5	5.07687	2.29971	0.0272709	0.56945	9.5843	160.272	1.7673	14534.7	0.123853
Diabetic retinopathy	STAU1	Inverse variance weighted	26	1.55183	0.706819	0.0281267	0.166466	2.9372	4.7201	1.18112	18.8629	0.12662
Diabetic retinopathy	SUGP1	Inverse variance weighted	36	-0.117051	0.0403556	0.00372574	-0.196148	-0.0379542	0.88954	0.82189	0.962757	0.0275729
Diabetic retinopathy	SULT2A1	Inverse variance weighted	37	-0.0923119	0.0419682	0.0278376	-0.17457	-0.0100542	0.911821	0.839818	0.989996	0.125759
Diabetic retinopathy	SUSD4	Inverse variance weighted	60	-0.115691	0.0211047	4.21164e-08	-0.157056	-0.0743254	0.890751	0.854656	0.92837	1.66263e-06
Diabetic retinopathy	SUSD5	Inverse variance weighted	164	-0.0504908	0.0130618	0.000110843	-0.0760918	-0.0248897	0.950763	0.926731	0.975417	0.00165362
Diabetic retinopathy	TBC1D17	Inverse variance weighted	65	-0.0797741	0.0249397	0.00138056	-0.128656	-0.0308924	0.923325	0.879277	0.96958	0.0119679
Diabetic retinopathy	TFF1	Inverse variance weighted	81	0.0817697	0.0281618	0.00368942	0.0265725	0.136967	1.08521	1.02693	1.14679	0.0274407
Diabetic retinopathy	TIMP3	Inverse variance weighted	173	0.0564337	0.014856	0.000145444	0.027316	0.0855515	1.05806	1.02769	1.08932	0.00206192
Diabetic retinopathy	TLR3	Inverse variance weighted	220	-0.020352	0.00743943	0.00622501	-0.0349333	-0.00577068	0.979854	0.96567	0.994246	0.0403368
Diabetic retinopathy	TMEM132A	Inverse variance weighted	108	0.0557649	0.0145267	0.000123639	0.0272927	0.0842372	1.05735	1.02767	1.08789	0.0018026
Diabetic retinopathy	TMEM25	Inverse variance weighted	58	-0.0777369	0.0294268	0.00824893	-0.135413	-0.0200605	0.925208	0.873355	0.980139	0.0507596
Diabetic retinopathy	TNFAIP2	Inverse variance weighted	14	0.230358	0.0982946	0.0191012	0.0377009	0.423016	1.25905	1.03842	1.52656	0.0962941
Diabetic retinopathy	TNFAIP8	Inverse variance weighted	6	0.381862	0.120578	0.00154056	0.145529	0.618195	1.46501	1.15665	1.85557	0.0130897
Diabetic retinopathy	TNFRSF11B	Inverse variance weighted	139	-0.0826341	0.0276992	0.00285192	-0.136925	-0.0283436	0.920688	0.872036	0.972054	0.0223793
Diabetic retinopathy	TNFRSF4	Inverse variance weighted	226	0.529373	0.168352	0.00166408	0.199402	0.859343	1.69787	1.22067	2.36161	0.0140001
Diabetic retinopathy	TNFSF10	Inverse variance weighted	141	0.0541809	0.0216462	0.012314	0.0117543	0.0966076	1.05568	1.01182	1.10143	0.0695983
Diabetic retinopathy	TP53INP1	Inverse variance weighted	9	0.260585	0.0990099	0.00849062	0.0665258	0.454645	1.29769	1.06879	1.57561	0.0515057
Diabetic retinopathy	TPSD1	Inverse variance weighted	84	0.0480249	0.0199871	0.0162702	0.00885024	0.0871996	1.0492	1.00889	1.09111	0.0853768
Diabetic retinopathy	TRAF3	Inverse variance weighted	21	-4.69401	0.811518	7.28451e-09	-6.28458	-3.10343	0.00914996	0.00186484	0.0448949	3.39856e-07
Diabetic retinopathy	TREH	Inverse variance weighted	201	-0.0245867	0.00934023	0.00847985	-0.0428935	-0.00627983	0.975713	0.958013	0.99374	0.0515057
Diabetic retinopathy	TREML2	Inverse variance weighted	119	0.193433	0.0339795	1.25093e-08	0.126833	0.260033	1.21341	1.13523	1.29697	5.44049e-07
Diabetic retinopathy	TRIM21	Inverse variance weighted	29	-2.48807	0.547458	5.49937e-06	-3.56109	-1.41506	0.08307	0.0284079	0.242912	0.000125995
Diabetic retinopathy	TRIM40	Inverse variance weighted	158	-0.460204	0.15754	0.0034871	-0.768983	-0.151424	0.631155	0.463484	0.859483	0.026395
Diabetic retinopathy	TSPAN7	Inverse variance weighted	4	-7.49116	1.66978	7.24655e-06	-10.7639	-4.21839	0.000557996	2.11488e-05	0.0147223	0.000160299
Diabetic retinopathy	TTN	Inverse variance weighted	10	4.17316	1.4064	0.0030046	1.41662	6.9297	64.9201	4.12315	1022.19	0.0233631
Diabetic retinopathy	TXNL1	Inverse variance weighted	42	2.92414	0.563656	2.12787e-07	1.81937	4.0289	18.6181	6.16797	56.1991	7.28017e-06
Diabetic retinopathy	TYRO3	Inverse variance weighted	325	0.0429168	0.00996618	1.66052e-05	0.0233831	0.0624505	1.04385	1.02366	1.06444	0.000335503
Diabetic retinopathy	UMOD	Inverse variance weighted	226	-0.0521413	0.0133336	9.21001e-05	-0.0782752	-0.0260074	0.949195	0.92471	0.974328	0.00140819
Diabetic retinopathy	UROD	Inverse variance weighted	138	0.0943185	0.0199144	2.17755e-06	0.0552864	0.133351	1.09891	1.05684	1.14265	5.82165e-05
Diabetic retinopathy	USP47	Inverse variance weighted	4	-0.278648	0.137252	0.0423377	-0.547662	-0.00963313	0.756806	0.5783	0.990413	0.165355
Diabetic retinopathy	VAMP8	Inverse variance weighted	24	0.198508	0.0566841	0.000461785	0.0874067	0.309608	1.21958	1.09134	1.36289	0.00522
Diabetic retinopathy	VASN	Inverse variance weighted	88	0.0344414	0.0158462	0.0297438	0.00338293	0.0654999	1.03504	1.00339	1.06769	0.131138
Diabetic retinopathy	VCAM1	Inverse variance weighted	111	0.694415	0.163645	2.20132e-05	0.373671	1.01516	2.00254	1.45306	2.7598	0.000424706
Diabetic retinopathy	VGF	Inverse variance weighted	7	-0.455002	0.119974	0.000149138	-0.690151	-0.219852	0.634447	0.5015	0.802637	0.0020912
Diabetic retinopathy	VSIR	Inverse variance weighted	88	-0.0741181	0.0276695	0.00739099	-0.12835	-0.0198859	0.928562	0.879545	0.980311	0.0465978
Diabetic retinopathy	VWA1	Inverse variance weighted	46	0.051678	0.0224235	0.021187	0.00772794	0.095628	1.05304	1.00776	1.10035	0.10395
Diabetic retinopathy	VWC2	Inverse variance weighted	135	-0.0782934	0.0210417	0.000198538	-0.119535	-0.0370517	0.924693	0.887333	0.963626	0.00261256
Diabetic retinopathy	VWC2L	Inverse variance weighted	11	-0.307668	0.0887876	0.0005298	-0.481692	-0.133645	0.735159	0.617737	0.874901	0.00576045
Diabetic retinopathy	WASF1	Inverse variance weighted	46	-0.117443	0.0287736	4.4719e-05	-0.17384	-0.0610472	0.889191	0.840432	0.940779	0.000791372
Diabetic retinopathy	WWP2	Inverse variance weighted	23	-0.132095	0.0482472	0.00618349	-0.22666	-0.0375309	0.876257	0.797192	0.963165	0.0401692
Diabetic retinopathy	ZNRD2	Inverse variance weighted	102	-1.36828	0.329576	3.30107e-05	-2.01425	-0.722312	0.254544	0.13342	0.485628	0.000604767

## Sheet: TABLE S4
Table S4. MR Analysis Results of eQTLs and DR-BKG
outcome	exposure	method	nsnp	b	se	pval	lo_ci	up_ci	or	or_lci95	or_uci95	fdr	symbol
Diabetic retinopathy bkg	ENSG00000000457	Inverse variance weighted	30	0.15055	0.0472249	1.432903e-03	0.0579894	0.243111	1.16247	1.0597	1.27521	2.227569e-02	SCYL3
Diabetic retinopathy bkg	ENSG00000002919	Inverse variance weighted	83	-0.0690316	0.0280758	1.394203e-02	-0.12406	-0.0140029	0.933297	0.883327	0.986095	1.020643e-01	SNX11
Diabetic retinopathy bkg	ENSG00000003249	Inverse variance weighted	82	0.0753518	0.0180189	2.891967e-05	0.0400347	0.110669	1.07826	1.04085	1.11702	1.330390e-03	DBNDD1
Diabetic retinopathy bkg	ENSG00000003393	Inverse variance weighted	98	-0.0732824	0.0162227	6.263880e-06	-0.105079	-0.041486	0.929338	0.900254	0.959363	4.000139e-04	ALS2
Diabetic retinopathy bkg	ENSG00000004399	Inverse variance weighted	11	-0.279304	0.103839	7.150100e-03	-0.482829	-0.075779	0.75631	0.617035	0.927021	6.645362e-02	PLXND1
Diabetic retinopathy bkg	ENSG00000004534	Inverse variance weighted	115	0.0285601	0.012371	2.096384e-02	0.00431296	0.0528072	1.02897	1.00432	1.05423	1.323159e-01	RBM6
Diabetic retinopathy bkg	ENSG00000004766	Inverse variance weighted	9	0.433224	0.172643	1.209499e-02	0.0948434	0.771605	1.54222	1.09949	2.16324	9.277997e-02	VPS50
Diabetic retinopathy bkg	ENSG00000004777	Inverse variance weighted	74	-0.0819279	0.0241908	7.072836e-04	-0.129342	-0.0345139	0.921338	0.878674	0.966075	1.369558e-02	ARHGAP33
Diabetic retinopathy bkg	ENSG00000004864	Inverse variance weighted	47	-0.0827677	0.0333711	1.313007e-02	-0.148175	-0.0173604	0.920565	0.86228	0.982789	9.801219e-02	SLC25A13
Diabetic retinopathy bkg	ENSG00000005156	Inverse variance weighted	95	-0.0926641	0.0195675	2.183997e-06	-0.131016	-0.0543118	0.9115	0.877203	0.947137	1.741486e-04	LIG3
Diabetic retinopathy bkg	ENSG00000005243	Inverse variance weighted	48	0.135793	0.0392247	5.363358e-04	0.0589124	0.212673	1.14544	1.06068	1.23698	1.133082e-02	COPZ2
Diabetic retinopathy bkg	ENSG00000005379	Inverse variance weighted	22	-0.2627	0.074562	4.263025e-04	-0.408841	-0.116558	0.768973	0.66442	0.889978	9.551264e-03	TSPOAP1
Diabetic retinopathy bkg	ENSG00000005381	Inverse variance weighted	28	-0.0739784	0.0341146	3.011881e-02	-0.140843	-0.00711373	0.928692	0.868626	0.992911	1.663881e-01	MPO
Diabetic retinopathy bkg	ENSG00000005486	Inverse variance weighted	29	0.126217	0.0316846	6.789972e-05	0.0641147	0.188318	1.13453	1.06621	1.20722	2.613299e-03	RHBDD2
Diabetic retinopathy bkg	ENSG00000005513	Inverse variance weighted	18	0.161211	0.0697492	2.081639e-02	0.0245028	0.297919	1.17493	1.02481	1.34705	1.315748e-01	SOX8
Diabetic retinopathy bkg	ENSG00000006015	Inverse variance weighted	76	-0.0857746	0.0193404	9.207508e-06	-0.123682	-0.0478674	0.917801	0.883661	0.95326	5.464410e-04	REX1BD
Diabetic retinopathy bkg	ENSG00000006282	Inverse variance weighted	196	0.0380054	0.0099432	1.322412e-04	0.0185167	0.057494	1.03874	1.01869	1.05918	4.213564e-03	SPATA20
Diabetic retinopathy bkg	ENSG00000006625	Inverse variance weighted	25	-0.103321	0.0485595	3.336045e-02	-0.198497	-0.00814431	0.901838	0.819962	0.991889	1.763760e-01	GGCT
Diabetic retinopathy bkg	ENSG00000006652	Inverse variance weighted	89	0.0800899	0.0241652	9.188255e-04	0.0327262	0.127454	1.08338	1.03327	1.13593	1.629056e-02	IFRD1
Diabetic retinopathy bkg	ENSG00000006744	Inverse variance weighted	47	-0.110915	0.0330715	7.971074e-04	-0.175735	-0.046095	0.895015	0.83884	0.954951	1.477949e-02	ELAC2
Diabetic retinopathy bkg	ENSG00000007402	Inverse variance weighted	8	-0.296061	0.144292	4.018801e-02	-0.578874	-0.0132477	0.743742	0.560529	0.98684	1.965042e-01	CACNA2D2
Diabetic retinopathy bkg	ENSG00000007516	Inverse variance weighted	60	-0.122127	0.0256443	1.913412e-06	-0.17239	-0.0718646	0.885036	0.841651	0.930657	1.574161e-04	BAIAP3
Diabetic retinopathy bkg	ENSG00000008283	Inverse variance weighted	9	0.268234	0.115921	2.067124e-02	0.0410287	0.49544	1.30765	1.04188	1.64122	1.309441e-01	CYB561
Diabetic retinopathy bkg	ENSG00000008294	Inverse variance weighted	19	0.219735	0.0634425	5.331402e-04	0.0953876	0.344082	1.24575	1.10009	1.41069	1.127863e-02	SPAG9
Diabetic retinopathy bkg	ENSG00000008300	Inverse variance weighted	15	0.26021	0.0575066	6.043097e-06	0.147497	0.372923	1.2972	1.15893	1.45197	3.882815e-04	CELSR3
Diabetic retinopathy bkg	ENSG00000008869	Inverse variance weighted	19	-0.146856	0.0539887	6.525789e-03	-0.252674	-0.041038	0.863418	0.776721	0.959793	6.263549e-02	HEATR5B
Diabetic retinopathy bkg	ENSG00000009790	Inverse variance weighted	68	-0.103082	0.0273524	1.641198e-04	-0.156693	-0.0494715	0.902053	0.854967	0.951732	4.955143e-03	TRAF3IP3
Diabetic retinopathy bkg	ENSG00000010072	Inverse variance weighted	16	0.239844	0.0779178	2.082779e-03	0.0871251	0.392563	1.27105	1.09103	1.48077	2.865742e-02	SPRTN
Diabetic retinopathy bkg	ENSG00000010219	Inverse variance weighted	41	-0.216654	0.0425988	3.658389e-07	-0.300148	-0.133161	0.805208	0.740709	0.875324	4.304220e-05	DYRK4
Diabetic retinopathy bkg	ENSG00000010256	Inverse variance weighted	7	0.342052	0.0670404	3.357782e-07	0.210653	0.473451	1.40783	1.23448	1.60553	4.078918e-05	UQCRC1
Diabetic retinopathy bkg	ENSG00000010327	Inverse variance weighted	26	-0.0951415	0.0364371	9.024645e-03	-0.166558	-0.0237249	0.909244	0.846574	0.976554	7.718603e-02	STAB1
Diabetic retinopathy bkg	ENSG00000011198	Inverse variance weighted	22	0.143477	0.0589938	1.501258e-02	0.0278495	0.259105	1.15428	1.02824	1.29577	1.070782e-01	ABHD5
Diabetic retinopathy bkg	ENSG00000011376	Inverse variance weighted	42	-0.0800077	0.038165	3.605015e-02	-0.154811	-0.00520423	0.923109	0.856577	0.994809	1.845716e-01	LARS2
Diabetic retinopathy bkg	ENSG00000011485	Inverse variance weighted	54	-0.141355	0.0315325	7.366453e-06	-0.203158	-0.0795508	0.868181	0.816149	0.923531	4.563386e-04	PPP5C
Diabetic retinopathy bkg	ENSG00000011523	Inverse variance weighted	24	-0.102774	0.0489728	3.585202e-02	-0.198761	-0.00678772	0.902331	0.819746	0.993235	1.842244e-01	CEP68
Diabetic retinopathy bkg	ENSG00000013392	Inverse variance weighted	29	-0.133459	0.0543349	1.404014e-02	-0.239956	-0.0269629	0.875063	0.786663	0.973397	1.023489e-01	RWDD2A
Diabetic retinopathy bkg	ENSG00000013503	Inverse variance weighted	28	0.116227	0.0371555	1.759186e-03	0.0434027	0.189052	1.12325	1.04436	1.2081	2.549810e-02	POLR3B
Diabetic retinopathy bkg	ENSG00000013523	Inverse variance weighted	59	-0.0733672	0.0237878	2.040796e-03	-0.119991	-0.026743	0.92926	0.886928	0.973611	2.830717e-02	ANGEL1
Diabetic retinopathy bkg	ENSG00000013573	Inverse variance weighted	218	0.0311092	0.00925565	7.763125e-04	0.0129681	0.0492503	1.0316	1.01305	1.05048	1.456078e-02	DDX11
Diabetic retinopathy bkg	ENSG00000014257	Inverse variance weighted	62	-0.0609453	0.0216588	4.894775e-03	-0.103397	-0.018494	0.940875	0.901769	0.981676	5.183064e-02	ACP3
Diabetic retinopathy bkg	ENSG00000014824	Inverse variance weighted	18	-0.165851	0.0699651	1.776469e-02	-0.302983	-0.0287197	0.847172	0.738612	0.971689	1.198703e-01	SLC30A9
Diabetic retinopathy bkg	ENSG00000018189	Inverse variance weighted	6	0.33019	0.139144	1.764331e-02	0.0574691	0.602912	1.39123	1.05915	1.82743	1.194227e-01	RUFY3
Diabetic retinopathy bkg	ENSG00000018699	Inverse variance weighted	36	-0.151238	0.0370679	4.503182e-05	-0.223891	-0.0785846	0.859643	0.799403	0.924424	1.842631e-03	TTC27
Diabetic retinopathy bkg	ENSG00000020633	Inverse variance weighted	10	0.274458	0.105375	9.198492e-03	0.0679232	0.480992	1.31582	1.07028	1.61768	7.794406e-02	RUNX3
Diabetic retinopathy bkg	ENSG00000021762	Inverse variance weighted	50	-0.0702267	0.0224705	1.776389e-03	-0.114269	-0.0261844	0.932183	0.892018	0.974155	2.564631e-02	OSBPL5
Diabetic retinopathy bkg	ENSG00000022840	Inverse variance weighted	65	-0.103888	0.0370939	5.099485e-03	-0.176592	-0.0311841	0.901326	0.838122	0.969297	5.307356e-02	RNF10
Diabetic retinopathy bkg	ENSG00000023041	Inverse variance weighted	13	0.179969	0.0749584	1.635430e-02	0.03305	0.326887	1.19718	1.0336	1.38664	1.134730e-01	ZDHHC6
Diabetic retinopathy bkg	ENSG00000023191	Inverse variance weighted	39	-0.0955195	0.0353579	6.902711e-03	-0.164821	-0.026218	0.908901	0.848046	0.974123	6.485211e-02	RNH1
Diabetic retinopathy bkg	ENSG00000023445	Inverse variance weighted	17	-0.146004	0.0661734	2.735729e-02	-0.275703	-0.0163039	0.864155	0.759038	0.983828	1.566772e-01	BIRC3
Diabetic retinopathy bkg	ENSG00000023516	Inverse variance weighted	30	0.246964	0.0946969	9.109013e-03	0.0613575	0.43257	1.28013	1.06328	1.54121	7.756629e-02	AKAP11
Diabetic retinopathy bkg	ENSG00000023839	Inverse variance weighted	17	0.337607	0.0735385	4.413511e-06	0.193472	0.481743	1.40159	1.21346	1.61889	3.050031e-04	ABCC2
Diabetic retinopathy bkg	ENSG00000023892	Inverse variance weighted	102	0.064473	0.0306799	3.559929e-02	0.00434044	0.124606	1.0666	1.00435	1.1327	1.832892e-01	DEF6
Diabetic retinopathy bkg	ENSG00000025770	Inverse variance weighted	3	0.427368	0.207432	3.937166e-02	0.0208015	0.833935	1.53322	1.02102	2.30236	1.942843e-01	NCAPH2
Diabetic retinopathy bkg	ENSG00000026950	Inverse variance weighted	74	0.378883	0.0681902	2.755974e-08	0.24523	0.512536	1.46065	1.27792	1.66952	5.565277e-06	BTN3A1
Diabetic retinopathy bkg	ENSG00000027075	Inverse variance weighted	17	0.295503	0.105396	5.051148e-03	0.0889279	0.502079	1.3438	1.093	1.65215	5.273829e-02	PRKCH
Diabetic retinopathy bkg	ENSG00000029534	Inverse variance weighted	29	-0.198878	0.0567489	4.574334e-04	-0.310105	-0.0876497	0.81965	0.73337	0.916082	1.006030e-02	ANK1
Diabetic retinopathy bkg	ENSG00000030066	Inverse variance weighted	21	0.182815	0.0821554	2.606568e-02	0.0217902	0.343839	1.20059	1.02203	1.41035	1.518952e-01	NUP160
Diabetic retinopathy bkg	ENSG00000035403	Inverse variance weighted	32	0.0795586	0.0360691	2.740306e-02	0.00886318	0.150254	1.08281	1.0089	1.16213	1.568815e-01	VCL
Diabetic retinopathy bkg	ENSG00000037280	Inverse variance weighted	19	-0.16087	0.0575741	5.203835e-03	-0.273715	-0.0480247	0.851403	0.760549	0.95311	5.383528e-02	FLT4
Diabetic retinopathy bkg	ENSG00000037749	Inverse variance weighted	6	-0.508343	0.149711	6.850509e-04	-0.801776	-0.214909	0.601492	0.448532	0.806615	1.346632e-02	MFAP3
Diabetic retinopathy bkg	ENSG00000038002	Inverse variance weighted	146	-0.0422494	0.0139677	2.487934e-03	-0.069626	-0.0148728	0.958631	0.932743	0.985237	3.239940e-02	AGA
Diabetic retinopathy bkg	ENSG00000038532	Inverse variance weighted	8	0.347168	0.134137	9.648922e-03	0.0842597	0.610075	1.41505	1.08791	1.84057	8.031642e-02	CLEC16A
Diabetic retinopathy bkg	ENSG00000038945	Inverse variance weighted	68	0.105591	0.027617	1.316280e-04	0.0514614	0.15972	1.11137	1.05281	1.17318	4.211283e-03	MSR1
Diabetic retinopathy bkg	ENSG00000039068	Inverse variance weighted	37	0.18075	0.0514898	4.474174e-04	0.0798303	0.28167	1.19812	1.0831	1.32534	9.867933e-03	CDH1
Diabetic retinopathy bkg	ENSG00000039523	Inverse variance weighted	18	0.317831	0.0636457	5.921617e-07	0.193086	0.442577	1.37414	1.21299	1.55671	6.350015e-05	RIPOR1
Diabetic retinopathy bkg	ENSG00000040199	Inverse variance weighted	71	0.0690699	0.0323389	3.269463e-02	0.00568561	0.132454	1.07151	1.0057	1.14163	1.743976e-01	PHLPP2
Diabetic retinopathy bkg	ENSG00000040531	Inverse variance weighted	28	0.184959	0.040348	4.559420e-06	0.105877	0.264042	1.20317	1.11169	1.30218	3.123102e-04	CTNS
Diabetic retinopathy bkg	ENSG00000042286	Inverse variance weighted	36	0.200545	0.0520291	1.159794e-04	0.0985678	0.302522	1.22207	1.10359	1.35327	3.894952e-03	AIFM2
Diabetic retinopathy bkg	ENSG00000044090	Inverse variance weighted	14	0.135801	0.0557242	1.480882e-02	0.0265816	0.245021	1.14545	1.02694	1.27765	1.060140e-01	CUL7
Diabetic retinopathy bkg	ENSG00000047056	Inverse variance weighted	16	0.23777	0.0827454	4.059314e-03	0.0755892	0.399951	1.26842	1.07852	1.49175	4.603813e-02	WDR37
Diabetic retinopathy bkg	ENSG00000047849	Inverse variance weighted	22	-0.340086	0.0922949	2.289020e-04	-0.520984	-0.159188	0.711709	0.593936	0.852836	6.094517e-03	MAP4
Diabetic retinopathy bkg	ENSG00000049167	Inverse variance weighted	50	-0.0865923	0.0366155	1.803447e-02	-0.158359	-0.014826	0.917051	0.853544	0.985283	1.210786e-01	ERCC8
Diabetic retinopathy bkg	ENSG00000049192	Inverse variance weighted	34	0.129508	0.0418997	1.995460e-03	0.0473846	0.211631	1.13827	1.04853	1.23569	2.782837e-02	ADAMTS6
Diabetic retinopathy bkg	ENSG00000049246	Inverse variance weighted	46	-0.115169	0.0374536	2.105163e-03	-0.188578	-0.04176	0.891215	0.828136	0.9591	2.889071e-02	PER3
Diabetic retinopathy bkg	ENSG00000049656	Inverse variance weighted	5	0.475004	0.173719	6.250892e-03	0.134515	0.815494	1.60802	1.14398	2.26029	6.108746e-02	CLPTM1L
Diabetic retinopathy bkg	ENSG00000050130	Inverse variance weighted	42	-0.0697471	0.0319517	2.904402e-02	-0.132372	-0.00712167	0.93263	0.876015	0.992904	1.631522e-01	JKAMP
Diabetic retinopathy bkg	ENSG00000050344	Inverse variance weighted	50	0.0771976	0.0245161	1.639148e-03	0.029146	0.125249	1.08026	1.02957	1.13343	2.448330e-02	NFE2L3
Diabetic retinopathy bkg	ENSG00000050405	Inverse variance weighted	58	0.0832037	0.0286471	3.679154e-03	0.0270554	0.139352	1.08676	1.02742	1.14953	4.307768e-02	LIMA1
Diabetic retinopathy bkg	ENSG00000050748	Inverse variance weighted	56	-0.0897752	0.0373907	1.635014e-02	-0.163061	-0.0164895	0.914137	0.849539	0.983646	1.134730e-01	MAPK9
Diabetic retinopathy bkg	ENSG00000050820	Inverse variance weighted	11	-0.240615	0.0702949	6.194866e-04	-0.378393	-0.102837	0.786144	0.684961	0.902274	1.255854e-02	BCAR1
Diabetic retinopathy bkg	ENSG00000053108	Inverse variance weighted	8	-0.379832	0.14351	8.127411e-03	-0.661111	-0.0985526	0.683976	0.516277	0.906148	7.254484e-02	FSTL4
Diabetic retinopathy bkg	ENSG00000054277	Inverse variance weighted	40	-0.0840578	0.0305093	5.866446e-03	-0.143856	-0.0242596	0.919378	0.866013	0.976032	5.869843e-02	OPN3
Diabetic retinopathy bkg	ENSG00000054967	Inverse variance weighted	34	0.147155	0.0384155	1.278203e-04	0.0718608	0.222449	1.15853	1.07451	1.24913	4.123399e-03	RELT
Diabetic retinopathy bkg	ENSG00000055483	Inverse variance weighted	83	0.0617163	0.016643	2.086935e-04	0.0290961	0.0943365	1.06366	1.02952	1.09893	5.804964e-03	USP36
Diabetic retinopathy bkg	ENSG00000055813	Inverse variance weighted	15	0.192225	0.0619568	1.918559e-03	0.0707893	0.31366	1.21194	1.07336	1.36842	2.706153e-02	CCDC85A
[truncated: 2,336 more rows]

## Sheet: TABLE S5
Table S5. MR Analysis Results of pQTLs and DR-BKG
[truncated: 365 more rows]

[truncated: 16 more sheets: TABLE S6, TABLE S7, TABLE S8, TABLE S9, TABLE S10, TABLE S11, TABLE S12, TABLE S13, TABLE S14, TABLE S15, TABLE S16, Table S17, Table S18, Table S19, Table S20, Table S21]
